# Supplementary material for: MBPD: A multiple bacterial pathogen detection pipeline for One Health practices
Source: Imeta. 2023 Jan 31;2(1):e82. doi: 10.1002/imt2.82 (PMC10989770; doi:10.1002/imt2.82)
Supplement: Supplementary file 1 — Supporting information. [file IMT2-2-e82-s001.xlsx]

## Sheet: Table S1
Table S1. Source of pathogen
Sources
Palacio-Bielsa, A., Cambra, M.A., and López, M.M. (2009). PCR DETECTION AND IDENTIFICATION OF PLANT-PATHOGENIC BACTERIA: UPDATED REVIEW OF PROTOCOLS (1989-2007). Journal of Plant Pathology 50. .
Bull, C., De Boer, S., Denny, T., Firrao, G., Fischer-Le Saux, M., Saddler, G., Scortichini, M., Stead, D., and Takikawa, Y. (2010). Comprehensive list of names of plant pathogenic bacteria, 1980-2007. JOURNAL OF PLANT PATHOLOGY 92. https://doi.org/10.4454/jpp.v92i3.302.
Bull, C.T., Boer, S.H.D., Denny, T.P., Firrao, G., Saux, M.F.-L., Saddler, G.S., Scortichini, M., Stead, D.E., and Takikawa, Y. (2012). LIST OF NEW NAMES OF PLANT PATHOGENIC BACTERIA (2008-2010). Journal of Plant Pathology 7. .
Bull, C.T., Coutinho, T.A., Denny, T.P., Firrao, G., Saux, M.F.-L., Li, X., Saddler, G.S., Scortichini, M., Stead, D.E., and Takikawa, Y. (2014). LIST OF NEW NAMES OF PLANT PATHOGENIC BACTERIA (2011-2012). Journal of Plant Pathology 4. .
Smith, G.R., Fletcher, J.D., Marroni, V., Kean, J.M., Stringer, L.D., and Vereijssen, J. (2017). Plant pathogen eradication: determinants of successful programs. Australasian Plant Pathol. 46, 277–284. https://doi.org/10.1007/s13313-017-0489-9.
Bebber, D.P., Field, E., Gui, H., Mortimer, P., Holmes, T., and Gurr, S.J. (2019). Many unreported crop pests and pathogens are probably already present. Global Change Biology 25, 2703–2713. https://doi.org/10.1111/gcb.14698.
http://www.pathoplant.de/
FAPROTAX: Louca, S., Parfrey, L.W., Doebeli, M. (2016) - Decoupling function and taxonomy in the global ocean microbiome. Science 353:1272-1277
Makiola, A., Dickie, I.A., Holdaway, R.J., Wood, J.R., Orwin, K.H., and Glare, T.R. (2019). Land use is a determinant of plant pathogen alpha- but not beta-diversity. Mol Ecol 28, 3786–3798. https://doi.org/10.1111/mec.15177.
Zhang, T., Miao, J., Han, N., Qiang, Y., and Zhang, W. (2018). MPD: a pathogen genome and metagenome database. Database 2018. https://doi.org/10.1093/database/bay055.
https://www.hse.gov.uk/pubns/misc208.pdf
https://www.atzlabs.com/pdf/Airborne-microbe-list.pdf
Wardeh, M., Risley, C., McIntyre, M.K., Setzkorn, C., and Baylis, M. (2015). Database of host-pathogen and related species interactions, and their global distribution. Sci Data 2, 150049. https://doi.org/10.1038/sdata.2015.49.
Blauwkamp, T.A., Thair, S., Rosen, M.J., Blair, L., Lindner, M.S., Vilfan, I.D., Kawli, T., Christians, F.C., Venkatasubrahmanyam, S., Wall, G.D., et al. (2019). Analytical and clinical validation of a microbial cell-free DNA sequencing test for infectious disease. Nat Microbiol 4, 663–674. https://doi.org/10.1038/s41564-018-0349-6.
Schriml, L.M., Arze, C., Nadendla, S., Ganapathy, A., Felix, V., Mahurkar, A., Phillippy, K., Gussman, A., Angiuoli, S., Ghedin, E., et al. (2010). GeMInA, Genomic Metadata for Infectious Agents, a geospatial surveillance pathogen database. Nucleic Acids Research 38, D754–D764. https://doi.org/10.1093/nar/gkp832.
Urban, M., Irvine, A.G., Cuzick, A., and Hammond-Kosack, K.E. (2015). Using the pathogen-host interactions database (PHI-base) to investigate plant pathogen genomes and genes implicated in virulence. Front Plant Sci 6, 605. https://doi.org/10.3389/fpls.2015.00605.
Li, J., Wang, S., Chen, Z., and Wang, Y. (2020). A Bipartite Network Module-Based Project to Predict Pathogen–Host Association. Front. Genet. 10, 1357. https://doi.org/10.3389/fgene.2019.01357.
FAPROTAX: Louca, S., Parfrey, L.W., Doebeli, M. (2016) - Decoupling function and taxonomy in the global ocean microbiome. Science 353:1272-1277
https://db.cngb.org/
https://db.cngb.org/pvd/global-result/
https://globalrph.com/bacteria/
Miao, J., Han, N., Qiang, Y., Zhang, T., Li, X., and Zhang, W. (2017). 16SPIP: a comprehensive analysis pipeline for rapid pathogen detection in clinical samples based on 16S metagenomic sequencing. BMC Bioinformatics 18, 568. https://doi.org/10.1186/s12859-017-1975-3.
https://www.ncbi.nlm.nih.gov/pathogens/
https://patricbrc.org/
Zhang, A.-N., Gaston, J.M., Dai, C.L., Zhao, S., Poyet, M., Groussin, M., Yin, X., Li, L.-G., van Loosdrecht, M.C.M., Topp, E., et al. (2021). An omics-based framework for assessing the health risk of antimicrobial resistance genes. Nat Commun 12, 4765. https://doi.org/10.1038/s41467-021-25096-3.
Gibb, R., Redding, D.W., Chin, K.Q., Donnelly, C.A., Blackburn, T.M., Newbold, T., and Jones, K.E. (2020). Zoonotic host diversity increases in human-dominated ecosystems. Nature 584, 398–402. https://doi.org/10.1038/s41586-020-2562-8.
https://absa.org/wp-content/uploads/2017/01/ZoonoticFactSheet.pdf
https://www.cabi.org/isc/AdvancedSearch/#(group:%22Bacteria%22)

## Sheet: Table S2
Table S2. Collected pathogen information
Pathogenic type and species of pathogen
Plant						Human-Animal																	Zoonotic
bac_db_plant 09-14artcile	Smith 2017 Gerda -plant pathogen	2019-GCB crop pathogen-﻿Bebber 2019	PathoPlant-plant	FAPROTAX-plant	Makiola 2019 Landsue-plant	Zhang 2018-MPD -医学临床	2021-HSE clinical	air pathogen	2015-Wardeh-animal	2019-NM- human pathogen	2020-SURPlrt-clinical	2010-_GeMInA-human	2015-PHI	2020-BNMP-human	2022-PATRIC-human	human-cngb	human-PVD	clinical-globalrph	16sPIP-clinical	NCBI-pathogen	FAPROTAX-human	Zhang2022-human-ARG risk	Gibb 2020-zoonotic	zoonotic.pdf	CABI-	type
Acetobacter aceti	Candidatus Liberibacter	Acidovorax avenae	Agrobacterium tumefaciens	Agrobacterium radiobacter	Acetobacter aceti	Acinetobacter baumannii	Actinobacillus actinomycetemcomitans	Actinomyces israelii	Anaplasma phagocytophilum	Abiotrophia defectiva	Acinetobacter baumannii	Bacillus anthracis	Acinetobacter baumannii	Serratia marcescens	Achromobacter xylosoxidans	Salmonella enterica	Mycobacterium tuberculosis	Achromobacter xylosoxidans	Acinetobacter baumannii	Photorhabdus akhurstii	Staphylococcus pseudintermedius	Achromobacter denitrificans	Francisella tularensis	Francisella tularensis	Acidovorax citrulli	Plant
Acetobacter pasteurianus	Candidatus Phytoplasma	Clavibacter michiganensis	Erwinia amylovora	Pectobacterium atrosepticum	Acetobacter pasteurianus	Acinetobacter lwoffii	Actinomadura madurae	Bacillus anthracis	Anaplasma platys	Acetobacter nitrogenifigens	Acinetobacter calcoaceticus	Brucella abortus	Acinetobacter nosocomialis	Cronobacter turicensis	Acidovorax avenae	Escherichia coli	Vibrio cholerae	Acinetobacter baumannii	Acinetobacter lwoffii	Salmonella enterica	Fusobacterium necrophorum	Achromobacter insolitus	Burkholderia pseudomallei	Burkholderia pseudomallei	Anaplasma bovis	Animal
Acidovorax anthurii	Clavibacter michiganensis	Liberibacter americanus	Erwinia carotovora	Xanthomonas campestris	Acidovorax anthurii	Actinomadura madurae	Actinomadura pelletieri	Bordetella pertussis	Bacillus anthracis	Achromobacter denitrificans	Acinetobacter equi	Brucella canis	Actinobacillus pleuropneumoniae	Escherichia coli	Acidovorax citrulli	Shigella sonnei		Actinomyces israelii	Actinobacillus actinomycetemcomitans	Escherichia coli	Fusobacterium necrophorumsubsp.funduliforme	Achromobacter xylosoxidans	Pseudomonas pseudomallei	Pseudomonas pseudomallei	Anaplasma centrale	Animal
Acidovorax avenae	Dickeya dianthicola	Pantoea stewartii	Escherichia coli	Pseudomonas savastanoi	Acidovorax avenae	Actinomadura pelletieri	Actinomyces gerencseriae	Chlamydia pneumoniae	Bacillus cereus	Achromobacter insolitus	Acinetobacter haemolyticus	Brucella melitensis	Aeromonas hydrophila	Acinetobacter nosocomialis	Acinetobacter baumannii	Shigella flexneri		Aeromonas species	Actinomadura madurae	Shigella	Pasteurella multocida	Acinetobacter baumannii	Mycobacterium tuberculosis	Mycobacterium tuberculosis	Anaplasma marginale	Animal
Acidovorax cattleyae	Erwinia amylovora	Pectobacterium carotovorum	Pseudomonas aeruginosa	Pectobacterium carotovorum	Acidovorax cattleyae	Actinomyces bovis	Actinomyces israelii	Chlamydia psittaci	Bartonella clarridgeiae	Achromobacter ruhlandii	Acinetobacter johnsonii	Brucella suis	Aeromonas salmonicida	Stenotrophomonas maltophilia	Actinobacillus equuli	Escherichia albertii		Bacteroides fragilis	Actinomadura pelletieri	Campylobacter jejuni	Leptospira borgpetersenii	Acinetobacter bereziniae	Borrelia recurrentis	Borrelia recurrentis	Anaplasma mesaeterum	Animal
Acidovorax citrulli	Phytophthora niederhauseria	Pseudomonas cichorii	Pseudomonas syringae	Pseudomonas syringae	Acidovorax citrulli	Actinomyces gerencseriae	Actinomyces pyogenes	Clostridium tetani	Bartonella elizabethae	Achromobacter xylosoxidans	Acinetobacter junii	Burkholderia mallei	Agrobacterium tumefaciens	Sclerotinia sclerotiorum	Actinobacillus pleuropneumoniae	Shigella boydii		Bacteroides melaninogenicus	Actinomyces bovis	Klebsiella pneumoniae	Leptospira borgpeterseniistr.4E	Acinetobacter calcoaceticus	Borrelia hermsii	Borrelia hermsii	Anaplasma ovis	Animal
Acidovorax konjaci	Pseudomonas fuscovaginae	Pseudomonas savastanoi	Ralstonia solanacearum	Rathayibacter rathayi	Acidovorax konjaci	Actinomyces israelii	Arcanobacterium haemolyticum	Corynebacteria diphtheria	Bartonella henselae	Acidaminococcus intestini	Acinetobacter lactucae	Burkholderia pseudomallei	Agrobacterium vitis	Pseudomonas aeruginosa	Actinobacillus suis	Shigella dysenteriae		Bordetella pertussis	Actinomyces gerencseriae	Listeria monocytogenes	Klebsiella quasipneumoniae	Acinetobacter baumannii	Leptospira interrogans	Leptospira interrogans	Bacillus anthracis	Animal
Acidovorax oryzae	Pseudomonas syringae	Pseudomonas syringae	Xanthomonas campestris	Clavibacter michiganensis	Acidovorax oryzae	Actinomyces naeslundii	Arcanobacterium pyogenes	Coxiella burnetii	Bartonella vinsonii	Acidovorax citrulli	Acinetobacter nosocomialis	Campylobacter jejuni	Alternaria alternata	Enterococcus faecalis	Actinomyces naeslundii			Chlamydophila pneumoniae	Actinomyces israelii	Streptococcus pneumoniae	Legionella pneumophila	Acinetobacter guillouiae	Shigella	Shigella	Bacillus thuringiensis	Animal
Acidovorax valerianellae	Ralstonia solanacearum	Ralstonia solanacearum	Xanthomonas oryzae	Erwinia amylovora	Acidovorax valerianellae	Aeromonas hydrophila	Arcobacter butzleri	Enterobacter cloacae	Brucella abortus	Acinetobacter baumannii	Acinetobacter oleivorans	Chlamydophila psittaci	Alternaria brassicicola	Alternaria citri	Aeromonas hydrophila			Chlamydophila psittaci	Actinomyces naeslundii	Staphylococcus aureus	Propionibacterium acnes	Acinetobacter haemolyticus	Salmonella choleraesuis	Salmonella choleraesuis	Brenneria salicis	Animal
Actinomyces candidus	Xanthomonas citri	Xanthomonas albilineans	Xanthomonas smithii	Xanthomonas cassavae	Actinomyces candidus	Aeromonas punctata	Bacillus anthracis	Francisella tularensis	Brucella canis	Acinetobacter bereziniae	Acinetobacter pittii	Clostridium botulinum	Alternaria citri	Mycobacterium marinum	Aeromonas salmonicida			Coxiella burnetii	Actinomyces pyogenes	Neisseria	Cutibacterium acnes	Acinetobacter johnsonii	Salmonella enteritidis	Salmonella enteritidis	Brucella abortus	Animal
Agrobacterium larrymoorei	Xanthomonas fragariae	Xanthomonas campestris		Erwinia herbicola	Agrobacterium larrymoorei	Aggregatibacter actinomycetemcomitans	Bacillus cereus	Haemophilus influenzae	Brucella melitensis	Acinetobacter calcoaceticus	Acinetobacter schindleri	Clostridium perfringens	Alternaria longipes	Mycobacteroides abscessus	Aggregatibacter actinomycetemcomitans			Eikenella corrodens	Aeromonas hydrophila	Enterococcus faecium	Leptospira interrogans	Acinetobacter junii	Salmonella typhimurium	Salmonella typhimurium	Brucella melitensis	Animal
Agrobacterium radiobacter	Xanthomonas smithii	Xanthomonas citri		Xanthomonas axonopodis	Agrobacterium radiobacter	Anaplasma phagocytophilum	Bacteroides fragilis	Haemophilus parainfluenzae	Brucella suis	Acinetobacter haemolyticus	Acinetobacter soli	Coxiella burnetii	Alternaria solani	Alternaria alternata	Agrobacterium vitis			Enterobacter species	Aeromonas punctata	Clostridioides difficile	Neisseria gonorrhoeae	Acinetobacter lwoffii	Salmonella typhi	Salmonella typhi	Brucella ovis	Animal
Agrobacterium rhizogenes		Xanthomonas phaseoli		Pectobacterium rhapontici	Agrobacterium rhizogenes	Arachnia propionica	Bartonella bacilliformis	Klebsiella pneumoniae	Burkholderia mallei	Acinetobacter pittii	Actinobacillus equuli	Escherichia coli	Arthrobotrys oligospora	Enterococcus faecium	Algibacter alginicilyticus			Enterococcus faecalis	Afipia birgiae	Acinetobacter baumannii	Mycobacteroides abscessus	Acinetobacter nosocomialis	Brucella melitensis	Brucella melitensis	Brucella suis	Animal
Agrobacterium rubi		Xanthomonas translucens		Pseudomonas viridilivida	Agrobacterium rubi	Arcanobacterium equi	Bartonella quintana	Legionella parisiensis	Burkholderia pseudomallei	Acinetobacter radioresistens	Actinobacillus pleuropneumoniae	Francisella tularensis	Ascochyta rabiei	Pectobacterium carotovorum	Aliivibrio salmonicida			Enterococcus faecium	Afipia broomeae	Pseudomonas aeruginosa	Enterobacter cloacae	Acinetobacter oleivorans	Brucella abortus	Brucella abortus	Burkholderia caryophylli	Plant
Agrobacterium tumefaciens		Xanthomonas vesicatoria		Rhodococcus fascians	Agrobacterium tumefaciens	Arcanobacterium haemolyticum	Bordetella bronchiseptica	Legionella pneumophila	Campylobacter jejuni	Acinetobacter seifertii	Actinobacillus succinogenes	Listeria monocytogenes	Aspergillus flavus	Mycoplasma agalactiae	Anaplasma centrale			Escherichia coli	Afipia clevelandensis	Mycobacterium tuberculosis	Arcobacter cryaerophilus	Acinetobacter pittii	Brucella suis	Brucella suis	Burkholderia pseudomallei	Animal
Agrobacterium vitis				Ralstonia solanacearum	Agrobacterium vitis	Bacillus anthracis	Bordetella parapertussis	Moraxella catarrhalis	Clostridioides difficile	Acinetobacter soli	Actinobacillus suis	Mycobacterium tuberculosis	Aspergillus fumigatus		Anaplasma marginale			Francisella tularensis	Afipia felis	Enterobacter	Arcobacter butzleri	Acinetobacter radioresistens	Brucella canis	Brucella canis	Campylobacter fetus	Animal
Arthrobacter ilicis				Curtobacterium flaccumfaciens	Arthrobacter ilicis	Bacillus cereus	Bordetella pertussis	Moraxella lacunata	Clostridium botulinum	Acinetobacter ursingii	Actinomyces meyeri	Rickettsia conorii	Aspergillus nidulans		Anaplasma phagocytophilum			Fusobacterium necrophorum	Afipia lausannensis	Enterococcus faecalis	Pantoea agglomerans	Acinetobacter schindleri	Achromobacter xylosoxidans		Candidatus Hepatobacter	Animal
Bacillus megaterium				Pantoea agglomerans	Bacillus megaterium	Bacteroides fragilis	Borrelia burgdorferi	Mycobacterium avium	Clostridium perfringens	Actinobacillus suis	Actinomyces oris	Rickettsia felis	Avibacterium paragallinarum		Arcobacter butzleri			Gardnerella vaginalis	Afipia massiliensis	Vibrio cholerae	Serratia marcescens	Acinetobacter ursingii	Acinetobacter baumannii		Candidatus Liberibacter	Plant
Bacillus pumilus				Agrobacterium pseudotsugae	Bacillus pumilus	Bartonella bacilliformis	Borrelia duttonii	Mycobacterium intracellulare	Ehrlichia canis	Actinobacillus ureae	Actinomyces radicidentis	Rickettsia prowazekii	Bacillus anthracis		Aster yellows			Helicobacter pylori	Amycolata autotrophica	Vibrio parahaemolyticus	Chlamydia trachomatis	Acinetobacter venetianus	Acinetobacter calcoaceticus		Candidatus Phytoplasma	Plant
Brenneria alni				Xanthomonas vasicola	Brenneria alni	Bartonella clarridgeiae	Borrelia recurrentis	Mycobacterium kansasii	Erysipelothrix rhusiopathiae	Actinomadura latina	Aerococcus christensenii	Rickettsia rickettsii	Bacillus cereus		Bacillus anthracis			Listeria monocytogenes	Arachnia propionica	Legionella pneumophila	Vibrio parahaemolyticus	Acinetobacter wuhouensis	Acinetobacter junii		Clavibacter Michiganensis	Plant
Brenneria goodwinii				Xanthomonas hyacinthi	Brenneria goodwinii	Bartonella doshiae	Brucella abortus	Mycobacterium tuberculosis	Escherichia coli	Actinomadura madurae	Aerococcus sanguinicola	Rickettsia typhi	Beauveria bassiana		Bacillus atrophaeus			Moraxella catarrhalis	Arcanobacterium haemolyticum	Bacillus cereus group	Vibrio vulnificus	Aeromonas hydrophila	Acinetobacter lwoffii		Clavibacter Sepedonicus	Plant
Brenneria nigrifluens				Xanthomonas albilineans	Brenneria nigrifluens	Bartonella elizabethae	Brucella canis	Mycoplasma pneumoniae	Francisella tularensis	Actinomyces cardiffensis	Aerococcus urinae	Salmonella bongori	Bipolaris maydis		Bacillus cereus			Mycoplasma pneumonia	Bacillus anthracis	Staphylococcus pseudintermedius	Ureaplasma urealyticum	Aeromonas salmonicida	Acinetobacter radioresistens		Coryne eximia	Animal
Brenneria paradisiaca				Agrobacterium rhizogenes	Brenneria paradisiaca	Bartonella grahamii	Brucella melitensis	Neisseria meningitidis	Leptospira interrogans	Actinomyces europaeus	Aerococcus urinaeequi	Salmonella choleraesuis	Bipolaris oryzae		Bacillus cytotoxicus			Pasteurella multocida	Bacillus cereus	Streptococcus pyogenes	Ureaplasma parvum	Alcaligenes faecalis	Acremonium strictum		Coxiella burnetii	Animal
Brenneria quercina				Xanthomonas hortorum	Brenneria quercina	Bartonella henselae	Brucella suis	Pseudomonas aeruginosa	Listeria monocytogenes	Actinomyces georgiae	Aerococcus urinaehominis	Salmonella enterica	Bipolaris sorokiniana		Bacillus licheniformis			Porphyromonas gingivalis	Bacteroides fragilis	Serratia marcescens	Mycoplasma hominis	Bacillus anthracis	Aerococcus viridans		Curtobacterium flaccumfaciens	Plant
Brenneria rubrifaciens				Pseudomonas putida	Brenneria rubrifaciens	Bartonella koehlerae	Burkholderia cepacia	Pseudomonas cepacia	Mycobacterium avium	Actinomyces gerencseriae	Aerococcus viridans	Salmonella paratyphi	Bipolaris victoriae		Bacillus pumilus			Propionibacterium acnes	Bartonella bacilliformis	Klebsiella oxytoca	Haemophilus ducreyi	Bacillus cereus	Aeromonas enteropelogenes		Dermatophilus congolensis	Animal
Brenneria salicis				Serratia proteamaculans	Brenneria salicis	Bartonella quintana	Burkholderia mallei	Pseudomonas mallei	Mycobacterium leprae	Actinomyces graevenitzii	Aeromonas aquatica	Salmonella thompson	Bipolaris zeicola		Bacillus thuringiensis			Pseudomonas aeruginosa	Bartonella elizabethae	Citrobacter freundii	Mycoplasma genitalium	Bacillus subtilis	Aeromonas hydrophila		Dickeya solani	Plant
Burkholderia andropogonis				Pseudomonas marginalis	Burkholderia andropogonis	Bartonella tribocorum	Burkholderia pseudomallei	Pseudomonas pseudomallei	Mycobacterium lepromatosis	Actinomyces israelii	Aeromonas hydrophila	Salmonella typhi	Blastomyces dermatitidis		Bacillus velezensis			Serratia marcescens	Bartonella henselae	Streptococcus agalactiae	Neisseria gonorrhea	Brevundimonas diminuta	Aeromonas veronii		Edwardsiella ictaluri	Animal
Burkholderia caryophylli				Pseudomonas aeruginosa	Burkholderia caryophylli	Bartonella vinsonii	Campylobacter butzleri	Serratia marcescens	Mycobacterium marinum	Actinomyces massiliensis	Aeromonas media	Salmonella typhimurium	Blumeria graminis		Bacillus weihenstephanensis			Staphylococcus epidermidis	Bartonella quintana	Providencia alcalifaciens	Treponema pallidum	Brevundimonas vesicularis	Agrobacterium tumefaciens		Edwardsiella lineata	Animal
Burkholderia cepacia				Rathayibacter tritici	Burkholderia cepacia	Bordetella bronchiseptica	Campylobacter fetus	Staphylococcus aureus	Mycobacterium tuberculosis	Actinomyces meyeri	Aeromonas salmonicida	Shigella boydii	Bordetella bronchiseptica		Bacteroides fragilis			Staphylococcus hominis	Bartonella vinsonii	Clostridium perfringens	Listeria monocytogenes	Burkholderia cepacia	Alaria americana		Edwardsiella tarda	Animal
Burkholderia gladioli				Xanthomonas arboricola	Burkholderia gladioli	Bordetella parapertussis	Campylobacter jejuni	Staphylococcus epidermis	Neorickettsia elokominica	Actinomyces neuii	Aeromonas schubertii	Shigella dysenteriae	Bordetella pertussis		Bacteroides thetaiotaomicron			Staphylococcus haemolyticus	Bordetella bronchiseptica	Clostridium botulinum	Campylobacter jejuni	Burkholderia pseudomallei	Alaria marcianae		Ehrlichia ruminantium	Animal
Burkholderia glumae				Pseudomonas cichorii	Burkholderia glumae	Bordetella pertussis	Cardiobacterium hominis	Streptococcus faecalis	Pasteurella multocida	Actinomyces odontolyticus	Aeromonas veronii	Shigella flexneri	Borrelia burgdorferi		Bacteroides vulgatus			Staphylococcus aureus	Bordetella parapertussis	Yersinia enterocolitica	Campylobacter concisus	Campylobacter jejuni	Anaplasma phagocytophilum		Erwinia amylovora	Plant
Burkholderia plantarii				Pseudomonas beteli	Burkholderia plantarii	Borrelia duttonii	Chlamydophila pneumoniae	Streptococcus pneumoniae	Rickettsia rickettsii	Actinomyces oris	Aggregatibacter actinomycetemcomitans	Shigella sonnei	Borrelia hermsii		Bartonella bacilliformis			Staphylococcus saprophyticus	Bordetella pertussis	Candida auris	Yersinia pseudotuberculosis	Citrobacter amalonaticus	Ancylostoma braziliense		Erwinia papayae	Animal
Burkholderia solanacearum				Burkholderia caryophylli	Burkholderia solanacearum	Borrelia recurrentis	Chlamydophila psittaci	Streptococcus pyogenes	Salmonella enterica	Actinomyces timonensis	Aggregatibacter aphrophilus	Staphylococcus aureus	Botrytis cinerea		Bartonella henselae			Stenotrophomonas maltophilia	Borrelia burgdorferi	Cronobacter	Yersinia pestis	Citrobacter freundii	Ancylostoma caninum		Escherichia coli	Animal
Candidatus Liberibacter				Acidovorax avenae	Candidatus Liberibacter	Borrelia vincenti	Chlamydophila trachomatis	Yersinia pestis	Shigella boydii	Actinomyces turicensis	Alteromonas addita	Vibrio cholerae	Botrytis elliptica		Bartonella quintana			Streptococcus agalactiae	Borrelia duttonii	Vibrio vulnificus	Enterobacteriales Salmonella	Citrobacter koseri	Ancylostoma ceylanicum		Francisella tularensis	Animal
Candidatus Phlomobacter				Dickeya zeae	Candidatus Phlomobacter	Borreliella burgdorferi	Clostridium botulinum		Shigella dysenteriae	Actinomyces urogenitalis	Alteromonas australica	Yersinia enterocolitica	Bremia lactucae		Bartonella tribocorum			Streptococcus anginosus	Borrelia recurrentis	Elizabethkingia anophelis	Enterobacteriaceae Salmonella	Citrobacter portucalensis	Ancylostoma duodenale		Grapevine flavescence	Plant
Candidatus Phytoplasma				Pseudomonas tolaasii	Candidatus Phytoplasma	Burkholderia mallei	Clostridium perfringens		Shigella flexneri	Actinomyces viscosus	Alteromonas macleodii	Yersinia pestis	Brucella abortus		Bifidobacterium animalis			Streptococcus pneumoniae	Brachyspira alvinipulli	Pseudomonas putida	Edwardsiella tarda	Enterobacter cloacae	Angiostrongylus cantonensis		Leifsonia xyli	Plant
Clavibacter iranicus				Pseudomonas viridiflava	Clavibacter iranicus	Calymmatobacterium granulomatis	Clostridium tetani		Shigella sonnei	Aerococcus christensenii	Alteromonas mediterranea		Brucella melitensis		Bifidobacterium dentium			Streptococcus pyogenes	Brachyspira hyodysenteriae	Corynebacterium striatum	Calymmatobacterium granulomatis	Enterococcus faecalis	Angiostrongylus costaricensis		Leptospira borgpetersenii	Animal
Clavibacter michiganensis				Pantoea ananatis	Clavibacter michiganensis	Campylobacter coli	Corynebacterium diphtheriae		Spirillum minus	Aerococcus sanguinicola	Alteromonas naphthalenivorans		Brucella suis		Bordetella avium			Treponema pallidum	Brachyspira innocens	Aeromonas veronii	Vibrio damsela	Enterococcus faecium	Apophallus donicus		Leptospira hardjo	Animal
Clavibacter rathayi				Dickeya dianthicola	Clavibacter rathayi	Campylobacter fetus	Corynebacterium haemolyticum		Staphylococcus aureus	Aerococcus urinae	Alteromonas stellipolaris		Burkholderia cenocepacia		Bordetella bronchiseptica				Brachyspira intermedia	Morganella morganii	Vibrio vulnificus	Enterococcus hirae	Arthrobacter creatinolyticus		Leptospira interrogans	Animal
Clavibacter toxicus				Xanthomonas vesicatoria	Clavibacter toxicus	Campylobacter jejuni	Corynebacterium minutissimum		Streptobacillus moniliformis	Aerococcus urinaehominis	Anaplasma centrale		Burkholderia cepacia		Bordetella parapertussis				Brachyspira murdochii	Aeromonas hydrophila	Achromobacter xylosoxidans	Escherichia coli	Artyfechinostomum malayanum		Leptospira kirschneri	Animal
Clavibacter tritici				Erwinia carnegieana	Clavibacter tritici	Campylobacter sputorum	Corynebacterium pseudotuberculosis		Vibrio cholerae	Aerococcus viridans	Anaplasma marginale		Burkholderia contaminans		Bordetella pertussis				Brachyspira pilosicoli	Flavobacterium psychrophilum	Achromobacter denitrificans	Haemophilus influenzae	Ascaris lumbricoides		Mannheimia haemolytica	Animal
Clavibacter xyli				Enterobacter nimipressuralis	Clavibacter xyli	Chlamydia trachomatis	Corynebacterium pyogenes		Vibrio parahaemolyticus	Aeromonas caviae	Anaplasma phagocytophilum		Burkholderia glumae		Borrelia afzelii				Brucella canis	Aeromonas salmonicida	Alcaligenes faecalis	Klebsiella oxytoca	Aspergillus fumigatus		Melissococcus plutonius	Animal
Clostridium puniceum				Brenneria salicis	Clostridium puniceum	Chlamydophila pneumoniae	Corynebacterium ulcerans		Vibrio vulnificus	Aeromonas enteropelogenes	Arcanobacterium haemolyticum		Burkholderia mallei		Borrelia anserina				Brucella neotomae	Vibrio harveyi	Kerstersia gyiorum	Klebsiella pneumoniae	Aspergillus sydowii		Mycobacterium avium	Animal
Corynebacterium betae				Pantoea stewartii	Corynebacterium betae	Chlamydophila psittaci	Edwardsiella tarda		Yersinia enterocolitica	Aeromonas hydrophila	Bacteroides caccae		Burkholderia pseudomallei		Borrelia bissettii				Brucella ovis	Shewanella algae	Staphylococcus aureus	Leclercia adecarboxylata	Babesia bovis		Mycobacterium bovis	Animal
Corynebacterium beticola				Burkholderia andropogonis	Corynebacterium beticola	Clostridioides difficile	Ehrlichia sennetsu		Yersinia pestis	Aeromonas salmonicida	Bacteroides caecimuris		Burkholderia thailandensis		Borrelia burgdorferi				Burkholderia mallei	Photobacterium damselae	Shigella	Legionella pneumophila	Babesia microti		Mycoplasma agalactiae	Animal
Corynebacterium fascians				Dickeya dadantii	Corynebacterium fascians	Clostridium botulinum	Eikenella corrodens			Aeromonas schubertii	Bacteroides cellulosilyticus		Bursaphelenchus xylophilus		Borrelia crocidurae				Calymmatobacterium granulomatis	Yersinia ruckeri	Providencia stuartii	Morganella morganii	Bacillus anthracis		Mycoplasma capricolum	Animal
Corynebacterium flaccumfaciens				Acetobacter pasteurianus	Corynebacterium flaccumfaciens	Clostridium equi	Elizabethkingia meningoseptica			Aeromonas veronii	Bacteroides dorei		Campylobacter jejuni		Borrelia duttonii				Campylobacter coli	Streptococcus iniae	Morganella morganii	Pantoea agglomerans	Bacillus cereus		Mycoplasma gallisepticum	Animal
Corynebacterium ilicis				Herbaspirillum rubrisubalbican	Corynebacterium ilicis	Clostridium haemolyticum	Enterobacter aerogenes			Afipia felis	Bacteroides fragilis		Candida albicans		Borrelia garinii				Campylobacter fetus	Kluyvera_intermedia	Pseudomonas aeruginosa	Paracoccus yeei	Bacillus circulans		Mycoplasma mycoides	Animal
Corynebacterium insidiosum				Pseudomonas flectens	Corynebacterium insidiosum	Clostridium novyi	Enterobacter cloacae			Aggregatibacter actinomycetemcomitans	Bacteroides helcogenes		Candida dubliniensis		Borrelia hermsii				Campylobacter jejuni	Edwardsiella piscicida	Providencia mirabilis	Prevotella	Bacillus licheniformis		Mycoplasma putrefaciens	Animal
Corynebacterium iranicum				Brenneria nigrifluens	Corynebacterium iranicum	Clostridium perfringens	Erysipelothrix rhusiopathiae			Aggregatibacter aphrophilus	Bacteroides ovatus		Candida glabrata		Borrelia miyamotoi				Campylobacter sputorum	Edwardsiella tarda	Cronobacter sakazakii	Prevotella dentalis	Bacillus pumilus		Mycoplasma synoviae	Animal
Corynebacterium iranicus				Xanthomonas stizolobiicola	Corynebacterium iranicus	Clostridium tetani	Escherichia coli			Aggregatibacter segnis	Bacteroides salanitronis		Candida parapsilosis		Borrelia recurrentis				Chlamydia pneumoniae	Edwardsiella ictaluri	Enterobacter aerogenes	Prevotella denticola	Bacillus subtilis		Paenibacillus larvae	Animal
Corynebacterium michiganense				Burkholderia gladioli	Corynebacterium michiganense	Corynebacterium bovis	Flavobacterium meningosepticum			Agrobacterium tumefaciens	Bacteroides thetaiotaomicron		Candida tropicalis		Borrelia turicatae				Chlamydia psittaci	Aeromonas sobria	Enterobacter cancerogenus	Prevotella enoeca	Bacillus thuringiensis		Pasteurella gallinarum	Animal
Corynebacterium michiganensis				Erwinia billingiae	Corynebacterium michiganensis	Corynebacterium diphtheriae	Fluoribacter bozemanae			Alcaligenes faecalis	Bacteroides vulgatus		Ceratocystis fimbriata		Borreliella burgdorferi				Chlamydia trachomatis		Enterococcus faecalis	Prevotella fusca	Balantidium coli		Pasteurella multocida	Animal
Corynebacterium nebraskense				Pectobacterium cypripedii	Corynebacterium nebraskense	Corynebacterium minutissimum	Francisella tularensis			Alloiococcus otitis	Bartonella ancashensis		Ceratocystis harringtonii		Brachyspira hyodysenteriae				Citrobacter freundii		Klebsiella pneumoniae	Prevotella intermedia	Bartonella clarridgeiae		Pectobacterium parmentieri	Plant
Corynebacterium oortii				Xanthomonas pisi	Corynebacterium oortii	Corynebacterium pseudotuberculosis	Fusobacterium necrophorum			Alloscardovia omnicolens	Bartonella apis		Cercospora apii		Brachyspira pilosicoli				Clostridium botulinum		Myroides odoratimimus	Prevotella jejuni	Bartonella elizabethae		Phytoplasma mali	Plant
Corynebacterium poinsettiae				Xanthomonas oryzae	Corynebacterium poinsettiae	Corynebacterium striatum	Gardnerella vaginalis			Alysiella crassa	Bartonella australis		Cercospora beticola		Brucella abortus				Clostridium difficile		Plesiomonas shigelloides	Prevotella melaninogenica	Bartonella grahamii		Phytoplasma prunorum	Plant
Corynebacterium rathayi				Dickeya dieffenbachiae	Corynebacterium rathayi	Corynebacterium ulcerans	Haemophilus ducreyi			Anaerobiospirillum succiniciproducens	Bartonella bacilliformis		Cercospora kikuchii		Brucella canis				Clostridium haemolyticum		Proteus mirabilis	Prevotella oris	Bartonella henselae		Phytoplasma pyri	Plant
Corynebacterium sepedonicum				Burkholderia cepacia	Corynebacterium sepedonicum	Coxiella burnetii	Haemophilus influenzae			Anaerococcus hydrogenalis	Bartonella clarridgeiae		Cercospora nicotianae		Brucella melitensis				Clostridium histolyticum		Providencia alcalifaciens	Prevotella ruminicola	Bartonella rochalimae		Piscirickettsia salmonis	Animal
Corynebacterium tritici				Nocardia vaccinii	Corynebacterium tritici	Dermatophilus congolensis	Helicobacter pylori			Anaerococcus lactolyticus	Bartonella grahamii		Cercospora zeae-maydis		Brucella ovis				Clostridium novyi		Pseudomonas mendocina	Proteus mirabilis	Bartonella schoenbuchensis		Pseudomonas cichorii	Plant
Curtobacterium flaccumfaciens				Pseudomonas asplenii	Curtobacterium flaccumfaciens	Edwardsiella tarda	Klebsiella oxytoca			Anaerococcus prevotii	Bartonella henselae		Chlamydia muridarum		Brucella pinnipedialis				Clostridium perfringens		Serratia rubidaea	Pseudomonas aeruginosa	Bartonella vinsonii		Pseudomonas savastanoi	Plant
Dickeya chrysanthemi				Pseudomonas fluorescens	Dickeya chrysanthemi	Ehrlichia Chaffeensis	Klebsiella pneumoniae			Anaerococcus tetradius	Bartonella quintana		Chlamydia pneumoniae		Brucella suis				Clostridium sordellii		Shigella flexneri	Pseudomonas alcaliphila	Baylisascaris procyonis		Ralstonia solanacearum	Plant
Dickeya dadantii				Xanthomonas translucens	Dickeya dadantii	Eikenella corrodens	Legionella pneumophila			Anaeroglobus geminatus	Bartonella tribocorum		Chlamydia trachomatis		Burkholderia ambifaria				Clostridium tetani		Staphylococcus warneri	Pseudomonas alkylphenolica	Beauveria bassiana		Renibacterium salmoninarum	Animal
Dickeya dianthicola				Serratia marcescens	Dickeya dianthicola	Elizabethkingia meningoseptica	Leptospira interrogans			Anaerostipes caccae	Bartonella vinsonii		Citrobacter rodentium		Burkholderia cenocepacia				Corynebacterium bovis		Stenotrophomonas maltophilia	Pseudomonas azotoformans	Bertiella studeri		Salmonella abortusovis	Animal
Dickeya dieffenbachiae				Xanthomonas dyei	Dickeya dieffenbachiae	Enterobacter aerogenes	Listeria monocytogenes			Anaplasma phagocytophilum	Bifidobacterium actinocoloniiforme		Clavibacter michiganensis		Burkholderia lata				Corynebacterium diphtheriae		Wohlfahrtiimonas chitiniclastica	Pseudomonas balearica	Borrelia afzelii		Salmonella arizonae	Animal
Dickeya paradisiaca				Pseudomonas cannabina	Dickeya paradisiaca	Erlichia sennetsu	Moraxella catarrhalis			Arcanobacterium bernardiae	Bifidobacterium adolescentis		Claviceps purpurea		Burkholderia mallei				Corynebacterium minutissimum		Aeromonas hydrophila	Pseudomonas brenneri	Borrelia burgdorferi		Salmonella choleraesuis	Animal
Dickeya zeae				Arthrobacter ilicis	Dickeya zeae	Erysipelothrix rhusiopathiae	Morganella morganii			Arcanobacterium haemolyticum	Bifidobacterium angulatum		Clavispora lusitaniae		Burkholderia multivorans				Corynebacterium pseudotuberculosis		Streptococcus pneumoniae	Pseudomonas chlororaphis	Borrelia garinii		Salmonella dublin	Animal
Enterobacter agglomerans				Bacillus subtilis	Enterobacter agglomerans	Escherichia coli	Mycobacterium africanum			Arcanobacterium pyogenes	Bifidobacterium animalis		Clostridioides difficile		Burkholderia pseudomallei				Corynebacterium ulcerans		Streptococcus pyogenes	Pseudomonas citronellolis	Brachyspira pilosicoli		Salmonella enterica	Animal
Enterobacter cancerogenus				Xanthomonas fragariae	Enterobacter cancerogenus	Fluoribacter bozemanae	Mycobacterium avium			Arcobacter butzleri	Bifidobacterium asteroides		Clostridium perfringens		Burkholderia vietnamiensis				Coxiella burnetii		Streptococcus mutans	Pseudomonas corrugata	Brucella abortus		Salmonella enteritidis	Animal
Enterobacter cloacae				Xanthomonas jasminii	Enterobacter cloacae	Francisella tularensis	Mycobacterium bovis			Arcobacter cryaerophilus	Bifidobacterium bifidum		Coccidioides immitis		Campylobacter coli				Dermatophilus congolensis		Streptococcus suis	Pseudomonas entomophila	Brucella canis		Salmonella gallinarum	Animal
Enterobacter dissolvens				Pseudomonas corrugata	Enterobacter dissolvens	Fusobacterium necrophorum	Mycobacterium chelonae			Arcobacter skirrowii	Bifidobacterium breve		Coccidioides posadasii		Campylobacter concisus				Edwardsiella tarda		Streptococcus zooepidemicus	Pseudomonas fluorescens	Brugia beaveri		Salmonella montevideo	Animal
Enterobacter mori				Xanthomonas cynarae	Enterobacter mori	Gardnerella vaginalis	Mycobacterium fortuitum			Atlantibacter hermannii	Bifidobacterium catenulatum		Colletotrichum acutatum		Campylobacter curvus				Ehrlichia Chaffeensis		Streptococcus intermedius	Pseudomonas fulva	Brugia malayi		Salmonella paratyphi	Animal
Enterobacter nimipressuralis				Pseudomonas hibiscicola	Enterobacter nimipressuralis	Haemophilus ducreyi	Mycobacterium intracellulare			Atopobium parvulum	Bifidobacterium coryneforme		Colletotrichum coccodes		Campylobacter fetus				Ehrlichia sennetsu		Streptococcus constellatus	Pseudomonas furukawaii	Burkholderia cepacia		Salmonella pullorum	Animal
Enterobacter pyrinus				Agrobacterium vitis	Enterobacter pyrinus	Haemophilus influenzae	Mycobacterium kansasii			Atopobium rimae	Bifidobacterium dentium		Colletotrichum gloeosporioides		Campylobacter jejuni				Eikenella corrodens		Streptococcus anginosus	Pseudomonas koreensis	California encephalitis		Salmonella typhi	Animal
Erwinia alni				Xanthomonas beticola	Erwinia alni	Hathewaya histolytica	Mycobacterium leprae			Atopobium vaginae	Bifidobacterium indicum		Colletotrichum graminicola		Campylobacter lari				Enterobacter Sakazakii		Streptococcus oralis	Pseudomonas libanensis	Canine distemper		Salmonella typhimurium	Animal
Erwinia amylovora				Enterobacter dissolvens	Erwinia amylovora	Helicobacter pylori	Mycobacterium malmoense			Aureimonas altamirensis	Bifidobacterium kashiwanohense		Colletotrichum higginsianum		Candidatus Bartonella				Enterobacter aerogenes		Pneumococcus	Pseudomonas litoralis	Capillaria aerophila		Spiroplasma kunkelii	Plant
Erwinia ananas				Brenneria quercina	Erwinia ananas	Kingella kingae	Mycobacterium marinum			Azospirillum brasilense	Bifidobacterium longum		Colletotrichum lagenaria		Candidatus Liberibacter				Enterobacter asburiae		Streptococcus pseudopneumoniae	Pseudomonas mendocina	Capillaria hepatica		Taylorella equigenitalis	Animal
Erwinia ananatis				Agrobacterium rubi	Erwinia ananatis	Klebsiella oxytoca	Mycobacterium microti			Bacillus anthracis	Bifidobacterium pseudocatenulatum		Colletotrichum lentis		Candidatus Phytoplasma				Enterobacter cloacae		Streptococcus tigurinus	Pseudomonas monteilii	Cedecea davisae		Vibrio parahaemolyticus	Animal
Erwinia cacticida				Pseudomonas caricapapayae	Erwinia cacticida	Klebsiella pnenmoniae	Mycobacterium paratuberculosis			Bacillus cereus	Bifidobacterium pseudolongum		Colletotrichum lindemuthianum		Chlamydia muridarum				Enterobacter hormaechei		Streptococcus uberis	Pseudomonas moraviensis	Chlamydia psittaci		Xanthomonas axonopodis	Plant
Erwinia cancerogena				Pseudomonas cattleyae	Erwinia cancerogena	Legionella pneumophila	Mycobacterium scrofulaceum			Bacillus circulans	Bifidobacterium scardovii		Colletotrichum orbiculare		Chlamydia pecorum				Enterobacter kobei		Streptococcus canis	Pseudomonas mucidolens	Chlamydophila felis		Xanthomonas campestris	Plant
Erwinia carnegiana				Pantoea dispersa	Erwinia carnegiana	Leptospira interrogans	Mycobacterium simiae			Bacillus coagulans	Bifidobacterium thermophilum		Colletotrichum trifolii		Chlamydia psittaci				Enterobacter ludwigii		Streptococcus bovis	Pseudomonas oryzihabitans	Chlamydophila pneumoniae		Xanthomonas citri	Plant
Erwinia carnegieana				Pseudomonas pseudoalcaligenes	Erwinia carnegieana	Listeria ivanovii	Mycobacterium szulgai			Bacillus glycinifermentans	Bordetella avium		Corynebacterium diphtheriae		Chlamydia trachomatis				Enterobacter massiliensis		Vibrio cholerae	Pseudomonas parafulva	Citrobacter braakii		Xanthomonas fragariae	Plant
Erwinia carotovora				Pseudomonas stutzeri	Erwinia carotovora	Listeria monocytogenes	Mycobacterium tuberculosis			Bacillus licheniformis	Bordetella bronchialis		Coxiella burnetii		Chlamydophila abortus				Enterobacter mori		Acinetobacter baumannii	Pseudomonas poae	Citrobacter freundii		Xanthomonas oryzae	Plant
Erwinia chrysanthemi				Stenotrophomonas maltophilia	Erwinia chrysanthemi	Mima polymorpha	Mycobacterium ulcerans			Bacillus megaterium	Bordetella bronchiseptica		Cronobacter turicensis		Chlamydophila caviae				Enterobacter soli		Acinetobacter pittii	Pseudomonas pohangensis	Citrobacter gillenii		Xanthomonas translucens	Plant
Erwinia cypripedii				Pseudomonas agarici	Erwinia cypripedii	Morganella morganii	Mycobacterium xenopi			Bacillus mycoides	Bordetella flabilis		Cronobacter universalis		Chlamydophila felis				Enterococcus faecalis		Acinetobacter nosocomialis	Pseudomonas protegens	Clonorchis sinensis		Xanthomonas vasicola	Plant
Erwinia dieffenbachiae				Brenneria rubrifaciens	Erwinia dieffenbachiae	Mycobacterium africanum	Mycoplasma caviae			Bacillus paralicheniformis	Bordetella hinzii		Cryphonectria parasitica		Chlamydophila pneumoniae				Enterococcus faecium		Burkholderia pseudomallei	Pseudomonas psychrophila	Clostridium perfringens		Xenohaliotis californiensis	Animal
Erwinia dissolvens				Erwinia tracheiphila	Erwinia dissolvens	Mycobacterium asiaticum	Mycoplasma hominis			Bacillus pumilus	Bordetella holmesii		Cryptococcus gattii		Chlamydophila psittaci				Erysipelothrix rhusiopathiae		Burkholderia cepacia	Pseudomonas putida	Cordyceps bassiana		Xylella fastidiosa	Plant
Erwinia herbicola				Enterobacter cancerogenus	Erwinia herbicola	Mycobacterium avium	Mycoplasma pneumoniae			Bacillus safensis	Bordetella parapertussis		Cryptococcus neoformans		Chromobacterium violaceum				Flavobacterium meningosepticum		Burkholderia mallei	Pseudomonas rhodesiae	Corynosoma strumosum
Erwinia mallotivora				Xylophilus ampelinus	Erwinia mallotivora	Mycobacterium bovis	Neisseria gonorrhoeae			Bacillus sphaericus	Bordetella pertussis		Curvularia lunata		Citrobacter koseri				Fluoribacter bozemanae		Clostridium perfringens	Pseudomonas sabulinigri	Coxiella burnetii
Erwinia millettiae				Rathayibacter iranicus	Erwinia millettiae	Mycobacterium chelonae	Neisseria meningitidis			Bacillus subtilis	Bordetella petrii		Cystobacter fuscus		Citrobacter rodentium				Francisella tularensis		Enterococcus faecium	Pseudomonas salegens	Cryptocotyle lingua
Erwinia nigrifluens				Xanthomonas elusinea	Erwinia nigrifluens	Mycobacterium fortuitum	Nocardia asteroids			Bacillus thuringiensis	Bordetella pseudohinzii		Dickeya dadantii		Clavibacter michiganensis				Fusobacterium necrophorum		Mycobacterium fortuitum	Pseudomonas saudiphocaensis	Cryptosporidium parvum
Erwinia nimipressuralis				Burkholderia glumae	Erwinia nimipressuralis	Mycobacterium kansasii	Nocardia braziliensis			Bacteroides caccae	Borrelia afzelii		Dickeya solani		Clostridium botulinum				Gardnerella vaginalis		Mycobacterium peregrinum	Pseudomonas sihuiensis	Dichelobacter nodosus
Erwinia nulandii				Dickeya paradisiaca	Erwinia nulandii	Mycobacterium leprae	Nocardia farcinica			Bacteroides distasonis	Borrelia anserina		Dothistroma septosporum		Clostridium difficile				Haemophilus ducreyi		Stenotrophomonas	Pseudomonas stutzeri	Dicrocoelium dendriticum
Erwinia papayae				Spiroplasma citri	Erwinia papayae	Mycobacterium malmoenes	Nocardia nova			Bacteroides eggerthii	Borrelia bissettii		Edwardsiella ictaluri		Clostridium perfringens				Haemophilus influenzae		Mycobacterium leprae	Pseudomonas syringae	Dioctophyma renale
Erwinia paradisiaca				Xanthomonas cucurbitae	Erwinia paradisiaca	Mycobacterium microti	Nocardia otitidiscaviarum			Bacteroides faecis	Borrelia burgdorferi		Edwardsiella tarda		Clostridium tetani				Helicobacter pylori		Mycobacterium tuberculosis	Pseudomonas veronii	Diphyllobothrium latum
Erwinia persicina				Pseudomonas amygdali	Erwinia persicina	Mycobacterium scrofulaceum	Pasteurella multocida			Bacteroides forsythus	Borrelia duttonii		Enterococcus faecalis		Corynebacterium camporealensis				Human granulocytic		Coxiellaceae Coxiella	Pseudomonas xanthomarina	Dipylidium caninum
Erwinia piriflorinigrans				Pectobacterium betavasculorum	Erwinia piriflorinigrans	Mycobacterium simiae	Peptostreptococcus anaerobius			Bacteroides fragilis	Borrelia garinii		Enterococcus faecium		Corynebacterium diphtheriae				Kingella kingae		Haemophilus influenzae	Ralstonia insidiosa	Dirofilaria immitis
Erwinia pirina				Erwinia mallotivora	Erwinia pirina	Mycobacterium szulgai	Plesiomonas shigelloides			Bacteroides merdae	Borrelia hermsii		Epichloe festucae		Corynebacterium jeikeium				Klebsiella oxytoca		Rhizobiales Afipia	Ralstonia pickettii	Dirofilaria repens
Erwinia proteamaculans				Lactococcus lactis	Erwinia proteamaculans	Mycobacterium tuberculosis	Proteus mirabilis			Bacteroides ovatus	Borrelia mayonii		Erwinia amylovora		Corynebacterium kutscheri				Klebsiella pneumoniae		Bradyrhizobiaceae Afipia	Rhodopseudomonas palustris	Dirofilaria striata
Erwinia psidii				Xanthomonas populi	Erwinia psidii	Mycobacterium ulcerans	Proteus penneri			Bacteroides pyogenes	Borrelia miyamotoi		Escherichia coli		Corynebacterium pseudotuberculosis				Legionella pneumophila		Francisella tularensis	Roseomonas gilardii	Dirofilaria tenuis
Erwinia pyrifoliae				Pseudomonas cissicola	Erwinia pyrifoliae	Mycobacterium xenopi	Proteus vulgaris			Bacteroides salyersiae	Borrelia parkeri		Exophiala dermatitidis		Corynebacterium ulcerans				Leptospira biflexa		Acetobacteraceae Roseomonas	Serratia marcescens	Dobrava-belgrade
Erwinia quercina				Xanthomonas marantae	Erwinia quercina	Mycoplasma genitalium	Providencia alcalifaciens			Bacteroides stercoris	Borrelia recurrentis		Flavobacterium psychrophilum		Corynebacterium urealyticum				Leptospira interrogans		Spirochaetaceae Borrelia	Sphingomonas hengshuiensis	Dracunculus insignis
Erwinia rhapontici				Pseudomonas meliae	Erwinia rhapontici	Mycoplasma pneumoniae	Providencia rettgeri			Bacteroides thetaiotaomicron	Borrelia valaisiana		Francisella tularensis		Corynebacterium ureicelerivorans				Listeria ivanovii		Moraxellaceae Moraxella	Sphingomonas indica	Eastern equine encephalitis
Erwinia rubrifaciens				Pseudomonas flavescens	Erwinia rubrifaciens	Neisseria gonorrhoeae	Pseudomonas aeruginosa			Bacteroides uniformis	Burkholderia cenocepacia		Gaeumannomyces graminis		Coxiella burnetii				Listeria monocytogenes		Bordetella parapertussis	Sphingomonas koreensis	Echinochasmus perfoliatus
Erwinia salicis				Pseudomonas fuscovaginae	Erwinia salicis	Neisseria meningitidis	Pseudomonas mallei			Bacteroides vulgatus	Burkholderia cepacia		Glaesserella parasuis		Cronobacter sakazakii				Morganella morganii		Pseudomonas stutzeri	Sphingomonas melonis	Echinococcus granulosus
Erwinia stewartii				Pseudomonas gingeri	Erwinia stewartii	Nocardia asteroides	Pseudomonas pseudomallei			Bartonella alsatica	Burkholderia multivorans		Globodera pallida		Cryptobacterium curtum				Mycobacterium africanum		Corynebacterium diphtheriae	Sphingomonas panacis	Echinococcus multilocularis
Erwinia tracheiphila				Pseudomonas blatchfordae	Erwinia tracheiphila	Nocardia brasiliensis	Rhodococcus equi			Bartonella ancashensis	Burkholderia rhizoxinica		Globodera rostochiensis		Dichelobacter nodosus				Mycobacterium asiaticum		Corynebacterium ulcerans	Sphingomonas paucimobilis	Echinococcus oligarthrus
Erwinia uredovora				Erwinia persicinus	Erwinia uredovora	Nocardia carnea	Rickettsia akari			Bartonella bacilliformis	Burkholderiales bacterium		Gloeocercospora sorghi		Dickeya dadantii				Mycobacterium avium-chester		Corynebacterium pseudotuberculosis	Sphingomonas sanxanigenens	Echinococcus vogeli
Erwinia uzenensis				Xanthomonas melonis	Erwinia uzenensis	Nocardia farcinica	Rickettsia canada			Bartonella birtlesii	Campylobacter coli		Grosmannia clavigera		Dickeya dianthicola				Mycobacterium bovis		Corynebacterium auriscanis	Sphingomonas taxi	Ehrlichia canis
Ewingella americana				Ralstonia syzygii	Ewingella americana	Nocardia nova	Rickettsia conorii			Bartonella bovis	Campylobacter concisus		Haemophilus ducreyi		Dickeya zeae				Mycobacterium cheloei		Corynebacterium bovis	Sphingomonas wittichii	Ehrlichia chaffeensis
Gibbsiella quercinecans				Pseudomonas tremae	Gibbsiella quercinecans	Nocardia otitidiscaviarum	Rickettsia montana			Bartonella clarridgeiae	Campylobacter cuniculorum		Haemophilus influenzae		Edwardsiella ictaluri				Mycobacterium fortuitum		Corynebacterium canis	Staphylococcus aureus	Ehrlichia ewingii
Gluconobacter oxydans				Pseudomonas avellenae	Gluconobacter oxydans	Nocardia transvalensis	Rickettsia mooseri			Bartonella doshiae	Campylobacter curvus		Helicobacter pylori		Edwardsiella tarda				Mycobacterium kansasii		Corynebacterium freiburgense	Staphylococcus capitis	Ehrlichia muris
Herbaspirillum rubrisubalbicans				Clavibacter toxicus	Herbaspirillum rubrisubalbicans	Paeniclostridium sordellii	Rickettsia prowazekii			Bartonella elizabethae	Campylobacter fetus		Heterobasidion annosum		Eggerthella lenta				Mycobacterium leprae		Corynebacterium kutscheri	Staphylococcus epidermidis	Elizabethkingia meningoseptica
Janthinobacterium agaricidamnosum				Erwinia psidii	Janthinobacterium agaricidamnosum	Pasteurella multocida	Rickettsia rickettsii			Bartonella grahamii	Campylobacter gracilis		Heterodera glycines		Ehrlichia canis				Mycobacterium malmoense		Corynebacterium mastitidis	Staphylococcus haemolyticus	Encephalomyocarditis
Klebsiella pneumoniae				Burkholderia plantarii	Klebsiella pneumoniae	Peptostreptococcus anaerobius	Rickettsia sennetsu			Bartonella henselae	Campylobacter helveticus		Histoplasma capsulatum		Ehrlichia chaffeensis				Mycobacterium microti		Corynebacterium glucuronolyticum	Staphylococcus hominis	Entamoeba chattoni
Leifsonia cynodontis				Rhizomonas suberifaciens	Leifsonia cynodontis	Plesiomonas shigelloides	Rickettsia tsutsugamushi			Bartonella koehlerae	Campylobacter hominis		Hyaloperonospora arabidopsidis		Ehrlichia muris				Mycobacterium scrofulaceum		Corynebacterium minutissimum	Staphylococcus saprophyticus	Entamoeba coli
Leifsonia xyli				Pseudomonas ficuserectae	Leifsonia xyli	Proteus mirabilis	Rickettsia typhi			Bartonella quintana	Campylobacter hyointestinalis		Kingella kingae		Ehrlichia ruminantium				Mycobacterium simiae		Corynebacterium urealyticum	Stenotrophomonas maltophilia	Entamoeba hartmanni
Lonsdalea quercina				Acidovorax konjaci	Lonsdalea quercina	Proteus penneri	Rochalimaea quintana			Bartonella rattaustraliani	Campylobacter iguaniorum		Klebsiella pneumoniae		Enterobacter roggenkampii				Mycobacterium szulgai		Corynebacterium striatum	Streptococcus equinus	Entamoeba histolytica
Nocardia vaccinii				Pectobacterium wasabiae	Nocardia vaccinii	Proteus vulgaris	Salmonella arizonae			Bartonella rochalimae	Campylobacter insulaenigrae		Lactococcus lactis		Enterococcus casseliflavus				Mycobacterium tuberculosis		Mycobacterium abscessus	Streptococcus gallolyticus	Enterobacter aerogenes
Pantoea agglomerans				Pantoea punctata	Pantoea agglomerans	Providencia alcalifaciens	Salmonella entericas			Bartonella schoenbuchensis	Campylobacter jejuni		Lecanicillium fungicola		Enterococcus faecalis				Mycobacterium ulcerans		Mycobacterium asiaticum	Streptococcus gordonii	Enterobacter amnigenus
Pantoea allii				Pantoea terrea	Pantoea allii	Providencia rettgeri	Salmonella paratyphi			Bartonella taylorii	Campylobacter lari		Legionella pneumophila		Enterococcus faecium				Mycobacterium xenopi		Mycobacterium avium	Streptococcus infantarius	Enterobacter asburiae
Pantoea ananatis				Pantoea citrea	Pantoea ananatis	Pseudomonas aeruginosa	Salmonella typhi			Bartonella tribocorum	Campylobacter peloridis		Leishmania infantum		Erwinia amylovora				Mycoplasma pneumoniae		Mycobacterium intracellulare	Streptococcus lutetiensis	Enterobacter cancerogenus
Pantoea citrea				Brenneria alni	Pantoea citrea	Pseudonocardia autotrophica	Shigella boydii			Bartonella vinsonii	Campylobacter pinnipediorum		Leishmania major		Erysipelothrix rhusiopathiae				Neisseria gonorrhoeae		Mycobacterium bacteremicum	Streptococcus mitis	Enterobacter cloacae
Pantoea cypripedii				Pectobacterium cacticida	Pantoea cypripedii	Rhodococcus equi	Shigella dysenteriae			Bergeyella zoohelcum	Campylobacter sputorum		Leishmania mexicana		Escherichia coli				Neisseria meningitidis		Mycobacterium neoaurum	Streptococcus oralis	Enterobacter ludwigii
Pantoea stewartii				Ewingella americana	Pantoea stewartii	Rodentibacter pneumotropicus	Shigella flexneri			Bifidobacterium adolescentis	Campylobacter subantarcticus		Leptosphaeria maculans		Escherichia fergusonii				Nocardia asteroides		Mycobacterium barrassiae	Streptococcus parasanguinis	Enterobius vermicularis
Pectobacterium atrosepticum				Leuconostoc mesenterioides	Pectobacterium atrosepticum	Serratia liquefaciens	Shigella sonnei			Bifidobacterium animalis	Campylobacter ureolyticus		Leptospira interrogans		Flavobacterium psychrophilum				Nocardia brasiliensis		Mycobacterium branderi	Streptococcus pasteurianus	Enterococcus casseliflavus
Pectobacterium betavasculorum				Janthinobacterium agaricidamno	Pectobacterium betavasculorum	Serratia marcescens	Staphylococcus aureus			Bifidobacterium breve	Campylobacter volucris		Listeria monocytogenes		Francisella noatunensis				Nocardia carnea		Mycobacterium celatum	Streptococcus salivarius	Enterococcus faecalis
Pectobacterium cacticida				Streptomyces reticuliscabiei	Pectobacterium cacticida	Staphylococcus aureus	Streptobacillus moniliformis			Bifidobacterium dentium	Candidatus Accumulibacter		Lonsdalea quercina		Francisella philomiragia				Nocardia farcinica		Nocardia asteroides	Streptococcus sanguinis	Enterococcus gallinarum
Pectobacterium carnegieana				Wautersia eutropha	Pectobacterium carnegieana	Staphylococcus epidermidis	Streptococcus agalactiae			Bifidobacterium longum	Candidatus Amoebophilus		Macrosiphum euphorbiae		Francisella tularensis				Nocardia nova		Nocardia brasiliensis	Streptococcus suis	Enterococcus hirae
Pectobacterium carotovorum				Agrobacterium larrymoorei	Pectobacterium carotovorum	Streptobacillus moniliformis	Streptococcus dysgalactiaeequisimilis			Bifidobacterium psychraerophilum	Candidatus Arthromitus		Magnaporthe oryzae		Fusobacterium nucleatum				Nocardia otitidiscaviarum		Nocardia otitidiscaviarum	Streptococcus thermophilus	Enterococcus mundtii
Pectobacterium chrysanthemi				Bacillus pumilus	Pectobacterium chrysanthemi	Streptococcus pneumoniae	Streptococcus pneumoniae			Bifidobacterium scardovii	Candidatus Atelocyanobacterium		Melampsora larici-populina		Gardnerella vaginalis				Nocardia transvalensis		Nocardia transvalensis	Vibrio cholerae	Enterococcus raffinosus
Pectobacterium cypripedii				Acidovorax anthurii	Pectobacterium cypripedii	Streptococcus pyogenes	Streptococcus pyogenes			Bordetella avium	Candidatus Azobacteroides		Melampsora lini		Gordonia bronchialis				Pasteurella multocida		Nocardia abscessus	Achromobacter deleyi	Escherichia albertii
Pectobacterium rhapontici				Leifsonia xyli	Pectobacterium rhapontici	Streptococcus suis	Streptococcus suis			Bordetella bronchialis	Candidatus Babela		Meloidogyne javanica		Granulibacter bethesdensis				Pasteurella pneumotropica		Nocardia africana	Achromobacter denitrificans	Escherichia coli
Pectobacterium wasabiae				Curtobacterium albidum	Pectobacterium wasabiae	Treponema carateum	Treponema carateum			Bordetella bronchiseptica	Candidatus Baumannia		Metarhizium acridum		Haemophilus ducreyi				Pathogenic Escherichia		Nocardia mexicana	Achromobacter insolitus	Eucoleus aerophilus
Pseudomonas adzukicola				Curtobacterium citreum	Pseudomonas adzukicola	Treponema pallidum	Treponema pallidum			Bordetella flabilis	Candidatus Blochmannia		Metarhizium anisopliae		Haemophilus parasuis				Peptostreptococcus anaerobius		Nocardia veterana	Achromobacter pestifer	Ewingella americana
Pseudomonas agarici				Curtobacterium luteum	Pseudomonas agarici	Treponema pertenue	Treponema pertenue			Bordetella hinzii	Candidatus Carsonella		Metarhizium robertsii		Haemophilus somnus				Plesiomonas shigelloides		Nocardia asteroides	Achromobacter xylosoxidans	Fasciola hepatica
Pseudomonas amygdali				Curtobacterium pusillum	Pseudomonas amygdali	Treponema vincentii	Ureaplasma parvum			Bordetella holmesii	Candidatus Desulforudis		Monilinia fructicola		Helicobacter acinonychis				Prevotella albensis		Nocardia brasiliensis	Acidipropionibacterium acidipropionici	Francisella tularensis
Pseudomonas andropogonis				Hydrogenophaga pseudoflava	Pseudomonas andropogonis	Trueperella pyogenes	Ureaplasma urealyticum			Bordetella parapertussis	Candidatus Endolissoclinum		Moniliophthora perniciosa		Helicobacter cetorum				Prevotella amnii		Nocardia otitidiscaviarum	Acinetobacter baumannii	Giardia intestinalis
Pseudomonas asplenii				Hydrogenophaga taeniospiralis	Pseudomonas asplenii	Ureaplasma urealyticum	Vaccine available			Bordetella pertussis	Candidatus Ishikawaella		Muricauda olearia		Helicobacter heilmannii				Prevotella baroniae		Nocardia farcinica	Acinetobacter baylyi	Gnathostoma spinigerum
Pseudomonas avellanae				Phyllobacterium rubiacearum	Pseudomonas avellanae	Vibrio cholerae	Vibrio cholerae			Bordetella petrii	Candidatus Kinetoplastibacterium		Mycobacterium abscessus		Helicobacter hepaticus				Prevotella bergensis		Nocardia transvalensis	Acinetobacter bereziniae	Gongylonema pulchrum
Pseudomonas avenae				Rhizobium hauntlense	Pseudomonas avenae	Vibrio vulnificus	Vibrio parahaemolyticus			Bordetella trematum	Candidatus Koribacter		Mycobacterium avium		Helicobacter mustelae				Prevotella bivia		Nocardia asteroides	Acinetobacter bouvetii	Haemonchus contortus
Pseudomonas beteli				Rhizobium leguminosarum	Pseudomonas beteli	Yersinia enterocolitica	Yersinia enterocolitica			Borrelia afzelii	Candidatus Liberibacter		Mycobacterium marinum		Helicobacter pylori				Prevotella brevis		Nocardia farcinica	Acinetobacter calcoaceticus	Hafnia alvei
Pseudomonas blatchfordae				Rhizobium tropici	Pseudomonas blatchfordae	Yersinia pestis	Yersinia pestis			Borrelia burgdorferi	Candidatus Midichloria		Mycobacterium smegmatis		Klebsiella pneumoniae				Prevotella bryantii		Nocardia nova	Acinetobacter chinensis	Heterobilharzia americana
Pseudomonas cannabina				Sinorhizobium fredii	Pseudomonas cannabina	Yersinia pseudotuberculosis	Yersinia pseudotuberculosis			Borrelia crocidurae	Candidatus Moranella		Mycobacterium tuberculosis		Lactococcus garvieae				Prevotella buccae		Nocardia brasiliensis	Acinetobacter cumulans	Hymenolepis diminuta
Pseudomonas caricapapayae				Sinorhizobium meliloti	Pseudomonas caricapapayae					Borrelia duttonii	Candidatus Nitrospira		Mycoplasma agalactiae		Laribacter hongkongensis				Prevotella buccalis		Nocardia otitidiscaviarum	Acinetobacter defluvii	Hymenolepis nana
Pseudomonas caryophylli				Paenibacillus polymyxa	Pseudomonas caryophylli					Borrelia garinii	Candidatus Nucleicultrix		Mycoplasma gallisepticum		Lawsonia intracellularis				Prevotella copri		Nocardia pseudobrasiliensis	Acinetobacter equi	Jamestown canyon
Pseudomonas cattleyae				Burkholderia multivorans	Pseudomonas cattleyae					Borrelia hermsii	Candidatus Pantoea		Myzus persicae		Legionella longbeachae				Prevotella corporis		Nocardia transvalensis	Acinetobacter guillouiae	Japanese encephalitis
Pseudomonas cepacia				Burkholderia stabilis	Pseudomonas cepacia					Borrelia hispanica	Candidatus Paracaedibacter		Nectria haematococca		Legionella pneumophila				Prevotella dentalis		Nocardia beijingensis	Acinetobacter gyllenbergii	Klebsiella oxytoca
Pseudomonas cichorii				Burkholderia vietnamensis	Pseudomonas cichorii					Borrelia mayonii	Candidatus Pelagibacter		Neisseria gonorrhoeae		Leifsonia xyli				Prevotella dentasini		Nocardia cyriacigeorgica	Acinetobacter haemolyticus	Klebsiella pneumoniae
Pseudomonas cissicola				Pseudomonas thivervalensis	Pseudomonas cissicola					Borrelia miyamotoi	Candidatus Phytoplasma		Neisseria meningitidis		Leptospira borgpetersenii				Prevotella denticola		Nocardia veterana	Acinetobacter indicus	Kluyvera cryocrescens
Pseudomonas coronafaciens				Pseudomonas brassicacearum	Pseudomonas coronafaciens					Borrelia parkeri	Candidatus Portiera		Paenibacillus larvae		Leptospira interrogans				Prevotella disiens		Dermabacter hominis	Acinetobacter johnsonii	Kytococcus schroeteri
Pseudomonas corrugata				Acidovorax valerianellae	Pseudomonas corrugata					Borrelia persica	Candidatus Profftella		Pantoea ananatis		Leptotrichia buccalis				Prevotella enoeca		Helicobacter pylori	Acinetobacter junii	Lactobacillus gasseri
Pseudomonas costantinii				Erwinia papayae	Pseudomonas costantinii					Borrelia recurrentis	Candidatus Puniceispirillum		Pantoea stewartii		Listeria ivanovii				Prevotella falsenii		Pseudomonas putrefaciens	Acinetobacter lactucae	Lactococcus garvieae
Pseudomonas dodoneae				Brenneria populi	Pseudomonas dodoneae					Borrelia turicatae	Candidatus Rhodoluna		Paracoccidioides brasiliensis		Listeria monocytogenes				Prevotella fusca		Acinetobacter baumannii	Acinetobacter lanii	Lactococcus lactis
Pseudomonas fabae				Brenneria rubrifasciens	Pseudomonas fabae					Borreliella afzelii	Candidatus Rickettsia		Parastagonospora nodorum		Listonella anguillarum				Prevotella heparinolytica		Acinetobacter calcoaceticus	Acinetobacter larvae	Leishmania braziliensis
Pseudomonas ficuserectae				Sphingomonas melonis	Pseudomonas ficuserectae					Borreliella burgdorferi	Candidatus Riesia		Passalora fulva		Lysinibacillus sphaericus				Prevotella histicola		Acinetobacter junii	Acinetobacter lwoffii	Leishmania infantum
Pseudomonas flectens				Xanthomonas perforans	Pseudomonas flectens					Borreliella garinii	Candidatus Ruthia		Pectobacterium atrosepticum		Mannheimia haemolytica				Prevotella intermedia		Acinetobacter lwoffii	Acinetobacter nosocomialis	Leishmania major
Pseudomonas fuscovaginae				Xanthomonas gardneri	Pseudomonas fuscovaginae					Brachyspira pilosicoli	Candidatus Saccharibacteria		Pectobacterium carotovorum		Microcystis aeruginosa				Prevotella jejuni		Acinetobacter radioresistens	Acinetobacter oleivorans	Leishmania naiffi
Pseudomonas gardneri				Xanthomonas sacchari	Pseudomonas gardneri					Brevibacillus brevis	Candidatus Sodalis		Pectobacterium wasabiae		Moraxella ovis				Prevotella loescheii		Actinomyces odontolyticus	Acinetobacter piscicola	Leishmania peruviana
Pseudomonas gingeri				Xanthomonas bromi	Pseudomonas gingeri					Brevibacillus laterosporus	Candidatus Sulcia		Penicillium digitatum		Mycobacterium abscessus				Prevotella maculosa		Aeromonas enteropelogenes	Acinetobacter pittii	Leptospira borgpetersenii
Pseudomonas gladioli				Samsonia erythinae	Pseudomonas gladioli					Brevibacterium casei	Candidatus Symbiobacter		Penicillium expansum		Mycobacterium avium				Prevotella marshii		Arcobacter butzleri	Acinetobacter pseudolwoffii	Leptospira canicola
Pseudomonas glumae				Erwinia tasmaniensis	Pseudomonas glumae					Brevundimonas vesicularis	Candidatus Tachikawaea		Photobacterium damselae		Mycobacterium bovis				Prevotella melaninogenica		Bacillus anthracis	Acinetobacter radioresistens	Leptospira grippotyphosa
Pseudomonas hibiscicola				Xanthomonas alfalfae	Pseudomonas hibiscicola					Brucella abortus	Candidatus Thioglobus		Photorhabdus luminescens		Mycobacterium kansasii				Prevotella micans		Bacillus cereus	Acinetobacter schindleri	Leptospira icterohaemorrhagiae
Pseudomonas marginalis				Brevibacillus laterosporous	Pseudomonas marginalis					Brucella canis	Candidatus Vesicomyosocius		Phytophthora cactorum		Mycobacterium leprae				Prevotella multiformis		Bacteroides fragilis	Acinetobacter seifertii	Leptospira interrogans
Pseudomonas mediterranea				Xanthomonas codiaei	Pseudomonas mediterranea					Brucella melitensis	Candidatus Xiphinematobacter		Phytophthora capsici		Mycobacterium liflandii				Prevotella multisaccharivorax		Bifidobacterium animalis	Acinetobacter shaoyimingii	Linguatula serrata
Pseudomonas meliae				Burkholderia caledonica	Pseudomonas meliae					Brucella suis	Capnocytophaga canimorsus		Phytophthora infestans		Mycobacterium marinum				Prevotella nanceiensis		Bordetella bronchiseptica	Acinetobacter soli	Listeria monocytogenes
Pseudomonas morsprunorum				Burkholderia ambifaria	Pseudomonas morsprunorum					Budvicia aquatica	Capnocytophaga haemolytica		Phytophthora parasitica		Mycobacterium massiliense				Prevotella nigrescens		Bordetella pertussis	Acinetobacter tandoii	Lymphocytic choriomeningitis
Pseudomonas palleroniana				Burkholderia sacchari	Pseudomonas palleroniana					Bulleidia extructa	Capnocytophaga ochracea		Phytophthora sojae		Mycobacterium saopaulense				Prevotella oralis		Brachyspira pilosicoli	Acinetobacter towneri	Macracanthorhynchus ingens
Pseudomonas pallidae				Xylella fastidiosa	Pseudomonas pallidae					Burkholderia ambifaria	Chlamydia abortus		Plasmodium berghei		Mycobacterium smegmatis				Prevotella oris		Brucella inopinata	Acinetobacter ursingii	Mannheimia haemolytica
Pseudomonas plantarii				Gibbsiella quercinecans	Pseudomonas plantarii					Burkholderia anthina	Chlamydia avium		Plasmodium falciparum		Mycobacterium tuberculosis				Prevotella oryzae		Brucella melitensis	Acinetobacter variabilis	Mansonella streptocercum
Pseudomonas pomi				Erwinia uzenensis	Pseudomonas pomi					Burkholderia cenocepacia	Chlamydia felis		Porphyromonas gingivalis		Mycobacterium ulcerans				Prevotella oulorum		Burkholderia cenocepacia	Acinetobacter wanghuae	Mesocestoides lineatus
Pseudomonas pseudoalcaligenes				Dickeya solani	Pseudomonas pseudoalcaligenes					Burkholderia cepacia	Chlamydia gallinacea		Proteus mirabilis		Mycoplasma agalactiae				Prevotella pallens		Burkholderia mallei	Acinetobacter wuhouensis	Mesocestoides variabilis
Pseudomonas rubrilineans				Lonsdalea quercina	Pseudomonas rubrilineans					Burkholderia contaminans	Chlamydia muridarum		Pseudocercospora fijiensis		Mycoplasma arthritidis				Prevotella paludivivens		Burkholderia pseudomallei	Aeromonas allosaccharophila	Metagonimus takahashii
Pseudomonas rubrisubalbicans				Brenneria roseae	Pseudomonas rubrisubalbicans					Burkholderia diffusa	Chlamydia pecorum		Pseudocercospora fuligena		Mycoplasma bovis				Prevotella ruminicola		Burkholderiales bacterium	Aeromonas caviae	Metagonimus yokogawai
Pseudomonas salomonii				Gibbsiella greigii	Pseudomonas salomonii					Burkholderia dolosa	Chlamydia psittaci		Pseudomonas aeruginosa		Mycoplasma bovoculi				Prevotella saccharolytica		Campylobacter concisus	Aeromonas dhakensis	Metorchis albidus
Pseudomonas savastanoi				Xanthomonas citri	Pseudomonas savastanoi					Burkholderia gladioli	Chlamydia trachomatis		Pseudomonas cichorii		Mycoplasma californicum				Prevotella salivae		Campylobacter fetus	Aeromonas encheleia	Metorchis conjunctus
Pseudomonas solanacearum				Pantoea wallisii	Pseudomonas solanacearum					Burkholderia glumae	Citrobacter amalonaticus		Pseudomonas fluorescens		Mycoplasma capricolum				Prevotella scopos		Campylobacter jejuni	Aeromonas enteropelogenes	Meyerozyma guilliermondii
Pseudomonas syingae				Pantoea rwandensis	Pseudomonas syingae					Burkholderia lata	Citrobacter braakii		Pseudomonas fuscovaginae		Mycoplasma conjunctivae				Prevotella shahii		Campylobacter upsaliensis	Aeromonas hydrophila	Microbacterium oxydans
Pseudomonas syringae				Pantoea rodasii	Pseudomonas syringae					Burkholderia latens	Citrobacter freundii		Pseudomonas savastanoi		Mycoplasma crocodyli				Prevotella stercorea		Citrobacter koseri	Aeromonas jandaei	Micrococcus luteus
Pseudomonas syzygii				Pantoea agglomerans	Pseudomonas syzygii					Burkholderia mallei	Citrobacter koseri		Pseudomonas syringae		Mycoplasma cynos				Prevotella timonensis		Clostridium difficile	Aeromonas media	Microsporum canis
Pseudomonas tolaasii				Clavibacter michiganensis	Pseudomonas tolaasii					Burkholderia multivorans	Citrobacter rodentium		Pseudomonas tolaasii		Mycoplasma dispar				Prevotella veroralis		Clostridium sordellii	Aeromonas rivipollensis	Moniliformis moniliformis
Pseudomonas tremae				Clavibacter michiganensissubsp.mi	Pseudomonas tremae					Burkholderia pseudomallei	Citrobacter werkmanii		Pseudopyrenochaeta lycopersici		Mycoplasma fermentans				Prevotella zoogleoformans		Clostridium spiroforme	Aeromonas rivuli	Morganella morganii
Pseudomonas viridiflava				Xanthomonas campestris	Pseudomonas viridiflava					Burkholderia pseudomultivorans	Clostridium aceticum		Puccinia graminis		Mycoplasma gallisepticum				Proteus mirabilis		Corynebacterium amycolatum	Aeromonas salmonicida	Mycobacterium avium
Pseudomonas woodsii				Xanthomonas citri	Pseudomonas woodsii					Burkholderia pyrrocinia	Clostridium acetobutylicum		Puccinia striiformis		Mycoplasma genitalium				Proteus penneri		Corynebacterium jeikeium	Aeromonas sanarellii	Mycobacterium bovis
Ralstonia solanacearum				Erwinia amylovora	Ralstonia solanacearum					Burkholderia seminalis	Clostridium acidurici		Pyrenopeziza brassicae		Mycoplasma hominis				Proteus vulgaris		Corynebacterium urealyticum	Aeromonas schubertii	Mycobacterium fortuitum
Ralstonia syzygii				Erwinia rhapontici	Ralstonia syzygii					Burkholderia stabilis	Clostridium autoethanogenum		Pyrenophora teres		Mycoplasma hyopneumoniae				Providencia alcalifaciens		Corynebacterium ureicelerivorans	Aeromonas simiae	Mycobacterium genavense
Rathayibacter iranicus				Erwinia persicina	Rathayibacter iranicus					Burkholderia stagnalis	Clostridium baratii		Pythium aphanidermatum		Mycoplasma hyosynoviae				Providencia rettgeri		Cronobacter condimenti	Aeromonas veronii	Mycobacterium leprae
Rathayibacter rathayi				Ralstonia solanacearum	Rathayibacter rathayi					Burkholderia territorii	Clostridium beijerinckii		Radopholus similis		Mycoplasma mycoides				Pseudomonas aeruginosa		Cronobacter dublinensis	Alcaligenes aquatilis	Mycobacterium tuberculosis
Rathayibacter toxicus				Xylella fastidiosa	Rathayibacter toxicus					Burkholderia thailandensis	Clostridium bornimense		Ralstonia pickettii		Mycoplasma penetrans				Rhodococcus equi		Cronobacter malonaticus	Alcaligenes faecalis	Nanophyetus salmincola
Rathayibacter tritici				Pseudomonas syringae	Rathayibacter tritici					Burkholderia vietnamiensis	Clostridium botulinum		Ralstonia solanacearum		Mycoplasma pneumoniae				Rickettsia akari		Cronobacter sakazakii	Bacillus anthracis	Necator americanus
Rhizobacter dauci				Herbaspirillum rubrisubalbicans	Rhizobacter dauci					Buttiauxella brennerae	Clostridium butyricum		Rhizopus oryzae		Mycoplasma pulmonis				Rickettsia asiatica		Cronobacter turicensis	Bacillus cereus	Ochrobactrum anthropi
Rhizobium larrymoorei				Xylella fastidiosa	Rhizobium larrymoorei					Buttiauxella ferragutiae	Clostridium carboxidivorans		Rhynchosporium commune		Mycoplasma putrefaciens				Rickettsia canadensis		Cronobacter universalis	Bacillus subtilis	Oesophagostomum stephanostomum
Rhizobium nepotum				Pseudomonas syzygii	Rhizobium nepotum					Buttiauxella gaviniae	Clostridium cellulolyticum		Riemerella anatipestifer		Mycoplasma synoviae				Rickettsia conorii		Edwardsiella tarda	Bartonella quintana	Opisthorchis felineus
Rhizobium radiobacter				Clavibacter xyli	Rhizobium radiobacter					Campylobacter coli	Clostridium cellulovorans		Rosellinia necatrix		Neisseria gonorrhoeae				Rickettsia helvetica		Eggerthella lenta	Bordetella pertussis	Opisthorchis viverrini
Rhizobium rhizogenes				Agrobacterium tumefaciens	Rhizobium rhizogenes					Campylobacter concisus	Clostridium clariflavum		Saccharomyces cerevisiae		Neisseria meningitidis				Rickettsia honei		Enterobacter cancerogenus	Brevundimonas diminuta	Orientia tsutsugamushi
Rhizobium rubi				Pseudomonas solanacearum	Rhizobium rubi					Campylobacter corcagiensis	Clostridium difficile		Salmonella enterica		Neorickettsia risticii				Rickettsia hoogstraalii		Enterococcus faecalis	Brevundimonas vesicularis	Paenibacillus alvei
Rhizobium skierniewicense				Ralstonia solanacearum	Rhizobium skierniewicense					Campylobacter cuniculorum	Clostridium estertheticum		Sclerotinia sclerotiorum		Neorickettsia sennetsu				Rickettsia japonica		Enterococcus faecium	Brucella abortus	Pantoea agglomerans
Rhizobium vitis				Agrobacterium tumefaciens	Rhizobium vitis					Campylobacter curvus	Clostridium formicaceticum		Septoria lycopersici		Nocardia farcinica				Rickettsia massiliae		Escherichia coli	Brucella anthropi	Pasteurella multocida
Rhizomonas suberifaciens				Escherichia coli O157:H7	Rhizomonas suberifaciens					Campylobacter fetus	Clostridium kluyveri		Serratia marcescens		Orientia tsutsugamushi				Rickettsia monacensis		Escherichia fergusonii	Brucella canis	Pentatrichomonas hominis
Rhodococcus fascians				Listeria monocytogenes 28121/2a	Rhodococcus fascians					Campylobacter gracilis	Clostridium lentocellum		Setosphaeria turcica		Ornithobacterium rhinotracheale				Rickettsia sibirica		Haemophilus influenzae	Brucella ceti	Physaloptera caucasia
Samsonia erythrinae				Salmonella Typhimurium SL1344	Samsonia erythrinae					Campylobacter hominis	Clostridium ljungdahlii		Shigella flexneri		Paenibacillus larvae				Salmonella enterica		Helicobacter canadensis	Brucella inopinata	Plasmodium falciparum
Serratia marcescens				Staphylococcus aureus	Serratia marcescens					Campylobacter hyointestinalis	Clostridium novyi		Staphylococcus aureus		Paenibacillus mucilaginosus				Serratia liquefaciens		Helicobacter cinaedi	Brucella intermedia	Plasmodium knowlesi
Serratia proteamaculans				Erwinia carotovora	Serratia proteamaculans					Campylobacter iguaniorum	Clostridium pasteurianum		Staphylococcus epidermidis		Pannonibacter phragmitetus				Serratia marcescens		Helicobacter fennelliae	Brucella melitensis	Plasmodium malariae
Sphingomonas melonis				Xanthomonas citri malvacearum	Sphingomonas melonis					Campylobacter jejuni	Clostridium perfringens		Staphylococcus lugdunensis		Pantoea ananatis				Shigella boydii		Helicobacter pullorum	Brucella microti	Plasmodium ovale
Sphingomonas suberifaciens				Xanthomonas euvesicatoria	Sphingomonas suberifaciens					Campylobacter lari	Clostridium phytofermentans		Staphylococcus saprophyticus		Parabacteroides distasonis				Shigella dysenteriae		Helicobacter pylori	Brucella ovis	Plasmodium vivax
Spiroplasma citri				Xanthomonas perforans	Spiroplasma citri					Campylobacter mucosalis	Clostridium propionicum		Stenotrophomonas maltophilia		Pasteurella multocida				Shigella flexneri		Kingella kingae	Brucella pinnipedialis	Plesiomonas shigelloides
Spiroplasma kunkelii				Xanthomonas vesicatoria	Spiroplasma kunkelii					Campylobacter showae	Clostridium saccharobutylicum		Streptococcus agalactiae		Pectobacterium atrosepticum				Shigella sonnei		Klebsiella pneumoniae	Brucella pituitosa	Propionibacterium avidum
Spiroplasma phoeniceum				Xanthomonas gardneri	Spiroplasma phoeniceum					Campylobacter sputorum	Clostridium saccharolyticum		Streptococcus equi		Pectobacterium wasabiae				Staphylococcus aureus		Legionella anisa	Brucella pseudogrignonensis	Proteus vulgaris
Streptomyces acidiscabies				Xanthomonas fuscans	Streptomyces acidiscabies					Campylobacter upsaliensis	Clostridium saccharoperbutylacetonicum		Streptococcus iniae		Peptoclostridium difficile				Staphylococcus epidermidis		Leminorella grimontii	Brucella suis	Providencia alcalifaciens
Streptomyces albidoflavus				Xanthomonas euvesicatoria	Streptomyces albidoflavus					Campylobacter ureolyticus	Clostridium scatologenes		Streptococcus parauberis		Photorhabdus asymbiotica				Streptobacillus moniliformis		Listeria monocytogenes	Burkholderia cepacia	Providencia rettgeri
Streptomyces candidus				Xanthomonas axonopodis	Streptomyces candidus					Capnocytophaga canimorsus	Clostridium sporogenes		Streptococcus pneumoniae		Photorhabdus luminescens				Streptococcus acidominimus		Morganella morganii	Burkholderia mallei	Pseudamphistomum truncatum
Streptomyces caviscabies				Xanthomonas vasicola	Streptomyces caviscabies					Capnocytophaga cynodegmi	Clostridium stercorarium		Streptococcus pyogenes		Piscirickettsia salmonis				Streptococcus agalactiae		Mycobacterium avium	Burkholderia pseudomallei	Pseudomonas aeruginosa
Streptomyces collinus				Xanthomonas oryzae	Streptomyces collinus					Capnocytophaga gingivalis	Clostridium sticklandii		Streptococcus suis		Porphyromonas gingivalis				Streptococcus alactolyticus		Mycobacterium colombiense	Campylobacter coli	Pseudomonas fluorescens
Streptomyces europaeiscabiei				Xanthomonas albilineans	Streptomyces europaeiscabiei					Capnocytophaga granulosa	Clostridium taeniosporum		Streptococcus uberis		Prevotella intermedia				Streptococcus anginosus		Mycobacterium intracellulare	Campylobacter jejuni	Pseudomonas putida
Streptomyces intermedius					Streptomyces intermedius					Capnocytophaga haemolytica	Clostridium tetani		Streptomyces scabiei		Propionibacterium acnes				Streptococcus australis		Mycobacterium marinum	Candidatus Pseudomonas	Pseudomonas stutzeri
Streptomyces ipomoeae					Streptomyces ipomoeae					Capnocytophaga ochracea	Clostridium thermocellum		Streptomyces turgidiscabies		Propionibacterium freudenreichii				Streptococcus caballi		Mycobacterium massiliense	Chlamydia trachomatis	Pseudoterranova decipiens
Streptomyces luridiscabiei					Streptomyces luridiscabiei					Capnocytophaga sputigena	Clostridium tyrobutyricum		Toxoplasma gondii		Propionibacterium propionicum				Streptococcus canis		Mycobacterium septicum	Citrobacter amalonaticus	Rahnella aquatilis
Streptomyces niveiscabiei					Streptomyces niveiscabiei					Cardiobacterium hominis	Comamonas kerstersii		Treponema denticola		Proteus mirabilis				Streptococcus castoreus		Mycobacterium smegmatis	Citrobacter arsenatis	Rhizopus oryzae
Streptomyces puniciscabiei					Streptomyces puniciscabiei					Cardiobacterium valvarum	Comamonas serinivorans		Trichoderma virens		Providencia stuartii				Streptococcus constellatus		Mycobacterium tuberculosis	Citrobacter braakii	Rhodococcus equi
Streptomyces reticuliscabei					Streptomyces reticuliscabei					Catabacter hongkongensis	Comamonas testosteroni		Trichophyton mentagrophytes		Pseudoalteromonas atlantica				Streptococcus criceti		Mycoplasma genitalium	Citrobacter farmeri	Rhodotorula glutinis
Streptomyces scabiei					Streptomyces scabiei					Cedecea davisae	Corynebacterium ammoniagenes		Trichophyton rubrum		Pseudomonas aeruginosa				Streptococcus cristatus		Mycoplasma penetrans	Citrobacter freundii	Rickettsia amblyommii
Streptomyces setonii					Streptomyces setonii					Cedecea neteri	Corynebacterium aquilae		Trypanosoma brucei		Pseudomonas amygdali				Streptococcus danieliae		Mycoplasma pneumoniae	Citrobacter koseri	Rickettsia conorii
Streptomyces steliiscabiei					Streptomyces steliiscabiei					Cellulomonas flavigena	Corynebacterium argentoratense		Trypanosoma cruzi		Pseudomonas chlororaphis				Streptococcus dentapri		Neisseria meningitidis	Citrobacter pasteurii	Rickettsia typhi
Streptomyces turgidiscabies					Streptomyces turgidiscabies					Chlamydia pneumoniae	Corynebacterium atypicum		Ustilaginoidea virens		Pseudomonas fluorescens				Streptococcus dentasini		Neisseria subflava	Citrobacter portucalensis	Salmonella enterica
Streptomyces wedmorensis					Streptomyces wedmorensis					Chlamydia psittaci	Corynebacterium aurimucosum		Ustilago hordei		Pseudomonas mendocina				Streptococcus dentirousetti		Parascardovia denticolens	Citrobacter rodentium	Schistosoma mekongi
Tatumella citrea					Tatumella citrea					Chlamydia trachomatis	Corynebacterium callunae		Ustilago maydis		Pseudomonas syringae				Streptococcus dentisani		Photorhabdus asymbiotica	Citrobacter sedlakii	Serratia marcescens
Tatumella morbirosei					Tatumella morbirosei					Chromobacterium haemolyticum	Corynebacterium camporealensis		Venturia inaequalis		Ralstonia solanacearum				Streptococcus devriesei		Plesiomonas shigelloides	Citrobacter telavivensis	Serratia proteamaculans
Tatumella ptyseos					Tatumella ptyseos					Chromobacterium violaceum	Corynebacterium casei		Verticillium dahliae		Renibacterium salmoninarum				Streptococcus didelphis		Prevotella bivia	Citrobacter tructae	Setaria equina
Xanthomonas albilineans					Xanthomonas albilineans					Chryseobacterium gleum	Corynebacterium deserti		Verticillium longisporum		Rhodococcus equi				Streptococcus downei		Proteus mirabilis	Citrobacter werkmanii	Shigella flexneri
Xanthomonas alfalfae					Xanthomonas alfalfae					Chryseobacterium indologenes	Corynebacterium diphtheriae		Vibrio aestuarianus		Rickettsia africae				Streptococcus dysgalactiae		Proteus penneri	Citrobacter youngae	Simian foamy
Xanthomonas ampelina					Xanthomonas ampelina					Citrobacter amalonaticus	Corynebacterium doosanense		Vibrio anguillarum		Rickettsia akari				Streptococcus entericus		Providencia alcalifaciens	Clostridioides difficile	Sparganum proliferum
Xanthomonas arboricola					Xanthomonas arboricola					Citrobacter braakii	Corynebacterium efficiens		Vibrio campbellii		Rickettsia canadensis				Streptococcus equi		Providencia rettgeri	Clostridium botulinum	Sphingomonas melonis
Xanthomonas axonopodis					Xanthomonas axonopodis					Citrobacter farmeri	Corynebacterium epidermidicanis		Vibrio cholerae		Rickettsia conorii				Streptococcus equinus		Providencia stuartii	Clostridium perfringens	Spirocerca lupi
Xanthomonas bromi					Xanthomonas bromi					Citrobacter freundii	Corynebacterium falsenii		Vibrio harveyi		Rickettsia felis				Streptococcus ferus		Pseudomonas aeruginosa	Clostridium tetani	Spirometra erinaceieuropaei
Xanthomonas campestris					Xanthomonas campestris					Citrobacter koseri	Corynebacterium flavescens		Vibrio parahaemolyticus		Rickettsia prowazekii				Streptococcus gallinaceus		Salmonella enterica	Corynebacterium amycolatum	Spirometra mansoni
Xanthomonas cassavae					Xanthomonas cassavae					Citrobacter sedlakii	Corynebacterium frankenforstense		Vibrio tasmaniensis		Rickettsia rickettsii				Streptococcus gallolyticus		Shigella boydii	Corynebacterium crudilactis	Spirometra mansonoides
Xanthomonas chrysopogonis					Xanthomonas chrysopogonis					Clostridioides difficile	Corynebacterium glutamicum		Vibrio vulnificus		Rickettsia slovaca				Streptococcus gordonii		Shigella dysenteriae	Corynebacterium diphtheriae	Spirometra ranarum
Xanthomonas citri					Xanthomonas citri					Clostridium baratii	Corynebacterium glyciniphilum		Xanthomonas albilineans		Rickettsia typhi				Streptococcus halichoeri		Shigella flexneri	Corynebacterium flavescens	Staphylococcus aureus
Xanthomonas codiaei					Xanthomonas codiaei					Clostridium bifermentans	Corynebacterium halotolerans		Xanthomonas axonopodis		Riemerella anatipestifer				Streptococcus henryi		Shigella sonnei	Corynebacterium freneyi	Staphylococcus caprae
Xanthomonas cucurbitae					Xanthomonas cucurbitae					Clostridium butyricum	Corynebacterium humireducens		Xanthomonas campestris		Rothia aeria				Streptococcus hongkongensis		Staphylococcus aureus	Corynebacterium gerontici	Staphylococcus cohnii
Xanthomonas cynarae					Xanthomonas cynarae					Clostridium cadaveris	Corynebacterium imitans		Xanthomonas citri		Rothia mucilaginosa				Streptococcus hyointestinalis		Staphylococcus capitis	Corynebacterium glucuronolyticum	Staphylococcus epidermidis
Xanthomonas dyei					Xanthomonas dyei					Clostridium clostridioforme	Corynebacterium jeikeium		Xanthomonas euvesicatoria		Saccharomonospora viridis				Streptococcus hyovaginalis		Staphylococcus epidermidis	Corynebacterium glutamicum	Staphylococcus haemolyticus
Xanthomonas euvesicatoria					Xanthomonas euvesicatoria					Clostridium difficile	Corynebacterium kroppenstedtii		Xanthomonas hortorum		Salmonella bongori				Streptococcus ictaluri		Staphylococcus saprophyticus	Corynebacterium imitans	Staphylococcus hominis
Xanthomonas exitiosa					Xanthomonas exitiosa					Clostridium haemolyticum	Corynebacterium kutscheri		Xanthomonas oryzae		Salmonella enterica				Streptococcus infantarius		Staphylococcus warneri	Corynebacterium jeikeium	Staphylococcus intermedius
Xanthomonas fragariae					Xanthomonas fragariae					Clostridium hylemonae	Corynebacterium lactis		Xanthomonas translucens		Serratia proteamaculans				Streptococcus infantis		Streptococcus agalactiae	Corynebacterium nuruki	Staphylococcus lentus
Xanthomonas fuscans					Xanthomonas fuscans					Clostridium innocuum	Corynebacterium marinum		Xenorhabdus nematophila		Shewanella putrefaciens				Streptococcus iniae		Streptococcus dysgalactiae	Corynebacterium propinquum	Staphylococcus pasteuri
Xanthomonas gardneri					Xanthomonas gardneri					Clostridium neonatale	Corynebacterium maris		Xylella fastidiosa		Shigella boydii				Streptococcus intermedius		Streptococcus gallolyticus	Corynebacterium pseudotuberculosis	Staphylococcus saprophyticus
Xanthomonas hederae					Xanthomonas hederae					Clostridium novyi	Corynebacterium mustelae		Yersinia enterocolitica		Shigella dysenteriae				Streptococcus lactarius		Streptococcus iniae	Corynebacterium resistens	Staphylococcus sciuri
Xanthomonas hortorum					Xanthomonas hortorum					Clostridium paraputrificum	Corynebacterium phocae		Yersinia pestis		Shigella flexneri				Streptococcus lutetiensis		Streptococcus mitis	Corynebacterium singulare	Staphylococcus succinus
Xanthomonas hyacinthi					Xanthomonas hyacinthi					Clostridium perfringens	Corynebacterium pseudotuberculosis		Yersinia pseudotuberculosis		Shigella sonnei				Streptococcus macacae		Streptococcus pneumoniae	Corynebacterium striatum	Staphylococcus warneri
Xanthomonas juglandis					Xanthomonas juglandis					Clostridium sordellii	Corynebacterium resistens		Yersinia ruckeri		Staphylococcus aureus				Streptococcus marimammalium		Streptococcus pseudopneumoniae	Corynebacterium terpenotabidum	Stenotrophomonas maltophilia
Xanthomonas melonis					Xanthomonas melonis					Clostridium tetani	Corynebacterium simulans		Zymoseptoria tritici		Staphylococcus epidermidis				Streptococcus massiliensis		Streptococcus pyogenes	Corynebacterium tuberculostearicum	Streptococcus dysgalactiae
Xanthomonas oryzae					Xanthomonas oryzae					Clostridium ventriculi	Corynebacterium singulare				Staphylococcus hyicus				Streptococcus merionis		Streptococcus sanguinis	Corynebacterium urealyticum	Streptococcus equi
Xanthomonas perforans					Xanthomonas perforans					Comamonas kerstersii	Corynebacterium sphenisci				Staphylococcus lugdunensis				Streptococcus minor		Streptococcus suis	Corynebacterium ureicelerivorans	Streptococcus iniae
Xanthomonas phaseoli					Xanthomonas phaseoli					Comamonas terrigena	Corynebacterium stationis				Staphylococcus saprophyticus				Streptococcus mitis		Streptococcus urinalis	Corynebacterium xerosis	Streptococcus salivarius
Xanthomonas phyllovora					Xanthomonas phyllovora					Corynebacterium accolens	Corynebacterium striatum				Stenotrophomonas maltophilia				Streptococcus mutans		Ureaplasma urealyticum	Enterobacter cloacae	Streptococcus vestibularis
Xanthomonas pisi					Xanthomonas pisi					Corynebacterium afermentans	Corynebacterium terpenotabidum				Streptobacillus moniliformis				Streptococcus oralis		Vibrio cholerae	Enterococcus faecalis	Strongyloides fuelleborni
Xanthomonas populi					Xanthomonas populi					Corynebacterium amycolatum	Corynebacterium testudinoris				Streptococcus agalactiae				Streptococcus oriloxodontae		Vibrio mimicus	Enterococcus faecium	Strongyloides stercoralis
Xanthomonas sacchari					Xanthomonas sacchari					Corynebacterium argentoratense	Corynebacterium ulcerans				Streptococcus anginosus				Streptococcus orisasini		Yersinia kristensenii	Enterococcus hirae	Strongyloides westeri
Xanthomonas smithii					Xanthomonas smithii					Corynebacterium aurimucosum	Corynebacterium urealyticum				Streptococcus dysgalactiae				Streptococcus orisratti		Yersinia pestis	Escherichia coli	Taenia crassiceps
Xanthomonas theicola					Xanthomonas theicola					Corynebacterium diphtheriae	Corynebacterium ureicelerivorans				Streptococcus equi				Streptococcus orisuis		Yersinia pseudotuberculosis	Francisella tularensis	Taenia hydatigena
Xanthomonas translucens					Xanthomonas translucens					Corynebacterium falsenii	Corynebacterium uterequi				Streptococcus gordonii				Streptococcus ovis			Haemophilus influenzae	Taenia multiceps
Xanthomonas vasicola					Xanthomonas vasicola					Corynebacterium freiburgense	Corynebacterium variabile				Streptococcus intermedius				Streptococcus parasanguinis			Helicobacter pylori	Taenia serialis
Xanthomonas vesicatoria					Xanthomonas vesicatoria					Corynebacterium freneyi	Corynebacterium vitaeruminis				Streptococcus mitis				Streptococcus parauberis			Klebsiella oxytoca	Thelazia callipaeda
Xylella fastidiosa					Xylella fastidiosa					Corynebacterium glucuronolyticum	Coxiella burnetii				Streptococcus mutans				Streptococcus peroris			Klebsiella pneumoniae	Torque teno
Xylophilus ampelinus					Xylophilus ampelinus					Corynebacterium halotolerans	Coxiella endosymbiont				Streptococcus pneumoniae				Streptococcus pluranimalium			Leclercia adecarboxylata	Toxascaris leonina
Dickeya dadantii					pv.passiflorae					Corynebacterium jeikeium	Coxiella-like endosymbiont				Streptococcus pseudopneumoniae				Streptococcus plurextorum			Legionella pneumophila	Toxocara canis
Serratia marcescens										Corynebacterium kroppenstedtii	Edwardsiella hoshinae				Streptococcus pyogenes				Streptococcus pneumoniae			Listeria monocytogenes	Toxocara cati
Candidatus liberobacter										Corynebacterium kutscheri	Edwardsiella ictaluri				Streptococcus sanguinis				Streptococcus porci			Micrococcus luteus	Toxoplasma gondii
										Corynebacterium lipophiloflavum	Edwardsiella piscicida				Streptococcus suis				Streptococcus porcorum			Moraxella catarrhalis	Treponema pallidum
										Corynebacterium lymphophilum	Edwardsiella tarda				Streptococcus uberis				Streptococcus pseudopneumoniae			Morganella morganii	Trichinella britovi
										Corynebacterium massiliense	Ehrlichia canis				Streptomyces scabiei				Streptococcus pseudoporcinus			Mycobacterium basiliense	Trichinella nativa
										Corynebacterium matruchotii	Ehrlichia chaffeensis				Tannerella forsythia				Streptococcus pyogenes			Mycobacterium leprae	Trichinella nelsoni
										Corynebacterium minutissimum	Ehrlichia muris				Taylorella equigenitalis				Streptococcus ratti			Mycobacterium tuberculosis	Trichinella pseudospiralis
										Corynebacterium otitidis	Ehrlichia ruminantium				Tenacibaculum dicentrarchi				Streptococcus rubneri			Mycoplasma genitalium	Trichinella spiralis
										Corynebacterium propinquum	Elizabethkingia anophelis				Thermobifida fusca				Streptococcus sanguinis			Neisseria gonorrhoeae	Trichuris trichiura
										Corynebacterium pseudodiphtheriticum	Elizabethkingia endophytica				Treponema denticola				Streptococcus sinensis			Neisseria meningitidis	Trichuris vulpis
										Corynebacterium pseudotuberculosis	Elizabethkingia meningoseptica				Treponema pallidum				Streptococcus sobrinus			Orientia tsutsugamushi	Trypanosoma brucei
										Corynebacterium renale	Elizabethkingia miricola				Treponema paraluiscuniculi				Streptococcus suis			Pantoea agglomerans	Trypanosoma cruzi
										Corynebacterium riegelii	Enterobacter aerogenes				Tropheryma whipplei				Streptococcus thoraltensis			Paraprevotella xylaniphila	Tsukamurella tyrosinosolvens
										Corynebacterium simulans	Enterobacter asburiae				Ureaplasma parvum				Streptococcus tigurinus			Prevotella buccalis	Uncinaria stenocephala
										Corynebacterium stationis	Enterobacter cloacae				Ureaplasma urealyticum				Streptococcus troglodytae			Prevotella copri	Vagococcus fluvialis
										Corynebacterium striatum	Enterobacter hormaechei				Vibrio campbellii				Streptococcus uberis			Prevotella denticola	Venezuelan equine encephalitis
										Corynebacterium timonense	Enterobacter kobei				Vibrio cholerae				Streptococcus urinalis			Prevotella enoeca	Vesicular stomatitis indiana
										Corynebacterium tuscaniense	Enterobacter lignolyticus				Vibrio parahaemolyticus				Streptococcus ursoris			Prevotella histicola	Vesicular stomatitis new jersey
										Corynebacterium ulcerans	Enterobacter ludwigii				Vibrio splendidus				Streptococcus vestibularis			Prevotella intermedia	Western equine encephalitis
										Corynebacterium urealyticum	Enterobacter sacchari				Vibrio vulnificus				Treponema pallidum			Prevotella jejuni	Whitewater arroyo
										Corynebacterium ureicelerivorans	Enterobacter xiangfangensis				Xanthomonas albilineans				Treponema vincentii			Prevotella melaninogenica	Yersinia enterocolitica
										Corynebacterium xerosis	Enterobacteriaceae bacterium				Xanthomonas axonopodis				Ureaplasma urealyticum			Prevotella nigrescens	Yersinia frederiksenii
										Coxiella burnetii	Enterococcus casseliflavus				Xanthomonas campestris				Vibrio cholerae			Prevotella ruminicola	Yersinia pestis
										Cronobacter sakazakii	Enterococcus durans				Xanthomonas citri				Vibrio fluvialis			Prevotella scopos	Yersinia pseudotuberculosis
										Cupriavidus gilardii	Enterococcus faecalis				Xanthomonas hortorum				Vibrio mimicus			Propionibacterium freudenreichii
										Cupriavidus metallidurans	Enterococcus faecium				Xanthomonas oryzae				Vibrio vulnificus			Proteus mirabilis
										Cupriavidus pauculus	Enterococcus gallinarum				Xanthomonas translucens				Yersinia enterocolitica			Proteus vulgaris
										Cutibacterium granulosum	Enterococcus hirae				Xenorhabdus nematophila				Yersinia pestis			Providencia rettgeri
										Delftia acidovorans	Enterococcus mundtii				Xylella fastidiosa				Yersinia pseudotuberculosis			Providencia stuartii
										Dermabacter hominis	Erwinia amylovora				Xylella taiwanensis							Pseudomonas aeruginosa
										Dermacoccus nishinomiyaensis	Erwinia carotovora				Yersinia enterocolitica							Pseudomonas alcaligenes
										Dermatophilus congolensis	Erysipelothrix larvae				Yersinia pestis							Pseudomonas alcaliphila
										Desulfomicrobium orale	Erysipelothrix rhusiopathiae				Yersinia pseudotuberculosis							Pseudomonas alkylphenolica
										Dialister micraerophilus	Escherichia albertii				Yersinia ruckeri							Pseudomonas allokribbensis
										Dielma fastidiosa	Escherichia coli											Pseudomonas alvandae
										Dolosigranulum pigrum	Escherichia fergusonii											Pseudomonas amygdali
										Dysgonomonas capnocytophagoides	Exiguobacterium antarcticum											Pseudomonas antarctica
										Dysgonomonas gadei	Exiguobacterium sibiricum											Pseudomonas anuradhapurensis
										Dysgonomonas hofstadii	Francisella guangzhouensis											Pseudomonas asgharzadehiana
										Dysgonomonas mossii	Francisella halioticida											Pseudomonas asiatica
										Edwardsiella hoshinae	Francisella hispaniensis											Pseudomonas asturiensis
										Edwardsiella tarda	Francisella noatunensis											Pseudomonas atacamensis
										Eggerthella lenta	Francisella persica											Pseudomonas avellanae
										Ehrlichia canis	Francisella philomiragia											Pseudomonas azerbaijanoriens
										Ehrlichia chaffeensis	Francisella tularensis											Pseudomonas azotoformans
										Ehrlichia muris	Fusobacterium hwasookii											Pseudomonas balearica
										Eikenella corrodens	Fusobacterium nucleatum											Pseudomonas bijieensis
										Elizabethkingia anophelis	Gordonia bronchialis											Pseudomonas brassicacearum
										Elizabethkingia meningoseptica	Gordonia polyisoprenivorans											Pseudomonas campi
										Elizabethkingia miricola	Gordonia terrae											Pseudomonas cannabina
										Empedobacter brevis	Haemophilus ducreyi											Pseudomonas cerasi
										Empedobacter falsenii	Haemophilus influenzae											Pseudomonas chloritidismutans
										Enterobacter aerogenes	Haemophilus parainfluenzae											Pseudomonas chlororaphis
										Enterobacter amnigenus	Haemophilus parasuis											Pseudomonas cichorii
										Enterobacter asburiae	Haemophilus somnus											Pseudomonas citronellolis
										Enterobacter cancerogenus	Helicobacter acinonychis											Pseudomonas congelans
										Enterobacter cloacae	Helicobacter bilis											Pseudomonas coronafaciens
										Enterobacter kobei	Helicobacter cetorum											Pseudomonas corrugata
										Enterobacter lignolyticus	Helicobacter cinaedi											Pseudomonas cremoricolorata
										Enterobacter ludwigii	Helicobacter hepaticus											Pseudomonas denitrificans
										Enterobacter mori	Helicobacter himalayensis											Pseudomonas donghuensis
										Enterobacter sakazakii	Helicobacter mustelae											Pseudomonas entomophila
										Enterobacter xiangfangensis	Helicobacter pylori											Pseudomonas eucalypticola
										Enterocloster clostridioformis	Klebsiella michiganensis											Pseudomonas fakonensis
										Enterococcus asini	Klebsiella oxytoca											Pseudomonas fluorescens
										Enterococcus avium	Klebsiella pneumoniae											Pseudomonas fragi
										Enterococcus casseliflavus	Klebsiella quasipneumoniae											Pseudomonas frederiksbergensis
										Enterococcus cecorum	Klebsiella variicola											Pseudomonas fulva
										Enterococcus columbae	Kluyvera intermedia											Pseudomonas furukawaii
										Enterococcus dispar	Lactobacillus acetotolerans											Pseudomonas glycinae
										Enterococcus durans	Lactobacillus acidophilus											Pseudomonas gozinkensis
										Enterococcus faecalis	Lactobacillus amylolyticus											Pseudomonas graminis
										Enterococcus faecium	Lactobacillus amylophilus											Pseudomonas granadensis
										Enterococcus gallinarum	Lactobacillus amylovorus											Pseudomonas hamedanensis
										Enterococcus gilvus	Lactobacillus backii											Pseudomonas iranensis
										Enterococcus haemoperoxidus	Lactobacillus brevis											Pseudomonas khazarica
										Enterococcus hirae	Lactobacillus buchneri											Pseudomonas knackmussii
										Enterococcus italicus	Lactobacillus casei											Pseudomonas koreensis
										Enterococcus malodoratus	Lactobacillus crustorum											Pseudomonas kribbensis
										Enterococcus mundtii	Lactobacillus curieae											Pseudomonas lalkuanensis
										Enterococcus pallens	Lactobacillus curvatus											Pseudomonas libanensis
										Enterococcus phoeniculicola	Lactobacillus delbrueckii											Pseudomonas lundensis
										Enterococcus pseudoavium	Lactobacillus fermentum											Pseudomonas lurida
										Enterococcus raffinosus	Lactobacillus gallinarum											Pseudomonas luteola
										Enterococcus saccharolyticus	Lactobacillus gasseri											Pseudomonas mandelii
										Enterococcus sulfureus	Lactobacillus ginsenosidimutans											Pseudomonas marincola
										Enterococcus thailandicus	Lactobacillus heilongjiangensis											Pseudomonas maumuensis
										Erwinia billingiae	Lactobacillus helveticus											Pseudomonas mediterranea
										Erwinia gerundensis	Lactobacillus hokkaidonensis											Pseudomonas mendocina
										Erysipelothrix rhusiopathiae	Lactobacillus jensenii											Pseudomonas migulae
										Escherichia albertii	Lactobacillus johnsonii											Pseudomonas monsensis
										Escherichia blattae	Lactobacillus kefiranofaciens											Pseudomonas monteilii
										Escherichia coli	Lactobacillus koreensis											Pseudomonas mosselii
										Escherichia fergusonii	Lactobacillus kunkeei											Pseudomonas mucidolens
										Escherichia hermannii	Lactobacillus lindneri											Pseudomonas multiresinivorans
										Escherichia vulneris	Lactobacillus mucosae											Pseudomonas muyukensis
										Eubacterium limosum	Lactobacillus parabuchneri											Pseudomonas nanhaiensis
										Eubacterium nodatum	Lactobacillus paracasei											Pseudomonas nitroreducens
										Facklamia hominis	Lactobacillus paracollinoides											Pseudomonas ogarae
										Facklamia sourekii	Lactobacillus paraplantarum											Pseudomonas oleovorans
										Faecalicoccus pleomorphus	Lactobacillus pentosus											Pseudomonas orientalis
										Fenollaria massiliensis	Lactobacillus plantarum											Pseudomonas oryzihabitans
										Filifactor alocis	Lactobacillus reuteri											Pseudomonas otitidis
										Finegoldia magna	Lactobacillus rhamnosus											Pseudomonas parafulva
										Fluoribacter bozemanae	Lactobacillus ruminis											Pseudomonas pelagia
										Fluoribacter dumoffii	Lactobacillus sakei											Pseudomonas plecoglossicida
										Francisella hispaniensis	Lactobacillus salivarius											Pseudomonas poae
										Francisella noatunensis	Lactobacillus sanfranciscensis											Pseudomonas promysalinigenes
										Francisella philomiragia	Legionella clemsonensis											Pseudomonas protegens
										Francisella tularensis	Legionella longbeachae											Pseudomonas pseudoalcaligenes
										Franconibacter helveticus	Legionella oakridgensis											Pseudomonas psychrophila
										Fusobacterium mortiferum	Legionella pneumophila											Pseudomonas psychrotolerans
										Fusobacterium necrophorum	Leptospira interrogans											Pseudomonas putida
										Fusobacterium nucleatum	Leuconostoc carnosum											Pseudomonas qingdaonensis
										Fusobacterium periodonticum	Leuconostoc citreum											Pseudomonas resinovorans
										Fusobacterium russii	Leuconostoc garlicum											Pseudomonas rhodesiae
										Fusobacterium ulcerans	Leuconostoc gasicomitatum											Pseudomonas salmasensis
										Fusobacterium varium	Leuconostoc gelidum											Pseudomonas savastanoi
										Gardnerella vaginalis	Leuconostoc kimchii											Pseudomonas sediminis
										Gemella bergeri	Leuconostoc lactis											Pseudomonas sessilinigenes
										Gemella haemolysans	Leuconostoc mesenteroides											Pseudomonas shahriarae
										Gemella morbillorum	Listeria innocua											Pseudomonas shirazica
										Gemella sanguinis	Listeria ivanovii											Pseudomonas silesiensis
										Gleimia europaea	Listeria monocytogenes											Pseudomonas simiae
										Globicatella sanguinis	Listeria seeligeri											Pseudomonas soli
										Gordonia aichiensis	Listeria welshimeri											Pseudomonas stutzeri
										Gordonia bronchialis	Micrococcus luteus											Pseudomonas synxantha
										Gordonia otitidis	Moraxella bovoculi											Pseudomonas syringae
										Gordonia rubripertincta	Moraxella catarrhalis											Pseudomonas taetrolens
										Gordonia terrae	Moraxella osloensis											Pseudomonas taiwanensis
										Gordonibacter pamelaeae	Moraxella ovis											Pseudomonas tensinigenes
										Granulibacter bethesdensis	Morganella morganii											Pseudomonas tolaasii
										Granulicatella adiacens	Mycobacterium abscessus											Pseudomonas toyotomiensis
										Granulicatella elegans	Mycobacterium africanum											Pseudomonas tritici
										Grimontia hollisae	Mycobacterium avium											Pseudomonas trivialis
										Haemophilus aegyptius	Mycobacterium bovis											Pseudomonas umsongensis
										Haemophilus ducreyi	Mycobacterium canettii											Pseudomonas vanderleydeniana
										Haemophilus haemolyticus	Mycobacterium chelonae											Pseudomonas veronii
										Haemophilus influenzae	Mycobacterium chimaera											Pseudomonas versuta
										Haemophilus parahaemolyticus	Mycobacterium chubuense											Pseudomonas viciae
										Haemophilus parainfluenzae	Mycobacterium colombiense											Pseudomonas viridiflava
										Haemophilus paraphrohaemolyticus	Mycobacterium fortuitum											Pseudomonas xantholysinigenes
										Haemophilus quentini	Mycobacterium gilvum											Pseudomonas xanthosomae
										Haemophilus sputorum	Mycobacterium goodii											Pseudomonas yamanorum
										Hafnia alvei	Mycobacterium haemophilum											Pseudomonas zarinae
										Hafnia paralvei	Mycobacterium immunogenum											Pseudomonas zeae
										Helcococcus kunzii	Mycobacterium indicus											Pseudomonas zhaodongensis
										Helicobacter bilis	Mycobacterium intracellulare											Pseudoprevotella muciniphila
										Helicobacter canadensis	Mycobacterium kansasii											Ralstonia insidiosa
										Helicobacter cinaedi	Mycobacterium leprae											Ralstonia mannitolilytica
										Helicobacter felis	Mycobacterium liflandii											Ralstonia pickettii
										Helicobacter fennelliae	Mycobacterium litorale											Ralstonia pseudosolanacearum
										Helicobacter heilmannii	Mycobacterium marinum											Ralstonia solanacearum
										Helicobacter magdeburgensis	Mycobacterium neoaurum											Ralstonia syzygii
										Helicobacter pylori	Mycobacterium phlei											Rhodopseudomonas palustris
										Isoptericola variabilis	Mycobacterium rhodesiae											Rickettsia prowazekii
										Janibacter indicus	Mycobacterium sinense											Roseomonas gilardii
										Janibacter melonis	Mycobacterium smegmatis											Salmonella bongori
										Johnsonella ignava	Mycobacterium tuberculosis											Salmonella enterica
										Jonesia denitrificans	Mycobacterium vaccae											Serratia marcescens
										Kerstersia gyiorum	Mycobacterium vanbaalenii											Shigella sonnei
										Kingella denitrificans	Mycobacterium yongonense											Sphingomonas aliaeris
										Kingella kingae	Mycoplasma arginini											Sphingomonas alpina
										Kingella oralis	Mycoplasma arthritidis											Sphingomonas daechungensis
										Klebsiella aerogenes	Mycoplasma bovis											Sphingomonas ginsengisoli
										Klebsiella michiganensis	Mycoplasma bovoculi											Sphingomonas hengshuiensis
										Klebsiella oxytoca	Mycoplasma californicum											Sphingomonas insulae
										Klebsiella pneumoniae	Mycoplasma canadense											Sphingomonas koreensis
										Klebsiella quasipneumoniae	Mycoplasma canis											Sphingomonas lacunae
										Klebsiella variicola	Mycoplasma capricolum											Sphingomonas lutea
										Kluyvera ascorbata	Mycoplasma crocodyli											Sphingomonas melonis
										Kluyvera cryocrescens	Mycoplasma cynos											Sphingomonas panacis
										Kluyvera intermedia	Mycoplasma dispar											Sphingomonas panacisoli
										Kocuria kristinae	Mycoplasma fermentans											Sphingomonas paucimobilis
										Kocuria rhizophila	Mycoplasma flocculare											Sphingomonas piscis
										Kurthia huakuii	Mycoplasma gallisepticum											Sphingomonas rhizophila
										Kurthia massiliensis	Mycoplasma genitalium											Sphingomonas sabuli
										Kytococcus sedentarius	Mycoplasma haemocanis											Sphingomonas sanguinis
										Lactobacillus acidophilus	Mycoplasma haemofelis											Sphingomonas sanxanigenens
										Lactobacillus antri	Mycoplasma hominis											Sphingomonas sinipercae
										Lactobacillus casei	Mycoplasma hyopneumoniae											Sphingomonas taxi
										Lactobacillus crispatus	Mycoplasma hyorhinis											Staphylococcus aureus
										Lactobacillus fermentum	Mycoplasma leachii											Staphylococcus capitis
										Lactobacillus gasseri	Mycoplasma mobile											Staphylococcus epidermidis
										Lactobacillus iners	Mycoplasma mycoides											Staphylococcus haemolyticus
										Lactobacillus jensenii	Mycoplasma ovis											Staphylococcus hominis
										Lactobacillus paraplantarum	Mycoplasma parvum											Staphylococcus lugdunensis
										Lactobacillus plantarum	Mycoplasma penetrans											Staphylococcus pasteuri
										Lactobacillus pontis	Mycoplasma pneumoniae											Staphylococcus saprophyticus
										Lactobacillus rhamnosus	Mycoplasma pullorum											Stenotrophomonas maltophilia
										Lactobacillus saerimneri	Mycoplasma pulmonis											Streptococcus acidominimus
										Lactobacillus sakei	Mycoplasma putrefaciens											Streptococcus agalactiae
										Lactobacillus ultunensis	Mycoplasma suis											Streptococcus anginosus
										Lactococcus garvieae	Mycoplasma synoviae											Streptococcus australis
										Laribacter hongkongensis	Mycoplasma wenyonii											Streptococcus canis
										Lawsonella clevelandensis	Mycoplasma yeatsii											Streptococcus constellatus
										Lawsonia intracellularis	Neisseria elongata											Streptococcus cristatus
										Leclercia adecarboxylata	Neisseria gonorrhoeae											Streptococcus dysgalactiae
										Legionella adelaidensis	Neisseria lactamica											Streptococcus equi
										Legionella anisa	Neisseria meningitidis											Streptococcus equinus
										Legionella birminghamensis	Neisseria sicca											Streptococcus ferus
										Legionella bozemanae	Nocardia brasiliensis											Streptococcus gallolyticus
										Legionella brunensis	Nocardia cyriacigeorgica											Streptococcus gordonii
										Legionella cherrii	Nocardia farcinica											Streptococcus gwangjuense
										Legionella cincinnatiensis	Nocardia nova											Streptococcus halichoeri
										Legionella clemsonensis	Nocardia seriolae											Streptococcus himalayensis
										Legionella drancourtii	Nocardia soli											Streptococcus infantarius
										Legionella drozanskii	Pandoraea apista											Streptococcus iniae
										Legionella dumoffii	Pandoraea faecigallinarum											Streptococcus intermedius
										Legionella erythra	Pandoraea norimbergensis											Streptococcus lactarius
										Legionella fairfieldensis	Pandoraea oxalativorans											Streptococcus lutetiensis
										Legionella fallonii	Pandoraea pnomenusa											Streptococcus marmotae
										Legionella feeleii	Pandoraea pulmonicola											Streptococcus mitis
										Legionella geestiana	Pandoraea sputorum											Streptococcus mutans
										Legionella hackeliae	Pandoraea thiooxydans											Streptococcus oralis
										Legionella israelensis	Pandoraea vervacti											Streptococcus parasanguinis
										Legionella jamestowniensis	Pantoea agglomerans											Streptococcus parasuis
										Legionella jordanis	Pantoea alhagi											Streptococcus parauberis
										Legionella lansingensis	Pantoea ananatis											Streptococcus pasteurianus
										Legionella londiniensis	Pantoea rwandensis											Streptococcus pluranimalium
										Legionella longbeachae	Pantoea stewartii											Streptococcus pneumoniae
										Legionella maceachernii	Pantoea vagans											Streptococcus porcinus
										Legionella massiliensis	Parvimonas micra											Streptococcus pseudopneumoniae
										Legionella micdadei	Pasteurella multocida											Streptococcus pseudoporcinus
										Legionella moravica	Pediococcus acidilactici											Streptococcus pyogenes
										Legionella nautarum	Pediococcus claussenii											Streptococcus rubneri
										Legionella norrlandica	Pediococcus damnosus											Streptococcus ruminantium
										Legionella oakridgensis	Pediococcus pentosaceus											Streptococcus salivarius
										Legionella parisiensis	Peptoclostridium difficile											Streptococcus sanguinis
										Legionella pneumophila	Porphyromonas asaccharolytica											Streptococcus sobrinus
										Legionella quateirensis	Porphyromonas gingivalis											Streptococcus suis
										Legionella quinlivanii	Prevotella denticola											Streptococcus thermophilus
										Legionella rubrilucens	Prevotella enoeca											Streptococcus uberis
										Legionella sainthelensi	Prevotella intermedia											Vibrio cholerae
										Legionella santicrucis	Prevotella ruminicola											Yersinia enterocolitica
										Legionella shakespearei	Propionibacterium acidipropionici											Yersinia pestis
										Legionella spiritensis	Propionibacterium acnes											Yersinia pseudotuberculosis
										Legionella steelei	Propionibacterium avidum
										Legionella tucsonensis	Propionibacterium freudenreichii
										Legionella tunisiensis	Propionibacterium propionicum
										Legionella wadsworthii	Proteus mirabilis
										Legionella waltersii	Proteus vulgaris
										Legionella worsleiensis	Providencia rettgeri
										Leifsonia aquatica	Providencia stuartii
										Lelliottia amnigena	Pseudomonas aeruginosa
										Leminorella grimontii	Pseudomonas alcaligenes
										Leptospira alexanderi	Pseudomonas alcaliphila
										Leptospira alstonii	Pseudomonas alkylphenolia
										Leptospira biflexa	Pseudomonas amygdali
										Leptospira borgpetersenii	Pseudomonas antarctica
										Leptospira broomii	Pseudomonas azotoformans
										Leptospira fainei	Pseudomonas balearica
										Leptospira inadai	Pseudomonas brassicacearum
										Leptospira interrogans	Pseudomonas chlororaphis
										Leptospira kirschneri	Pseudomonas cichorii
										Leptospira kmetyi	Pseudomonas citronellolis
										Leptospira licerasiae	Pseudomonas corrugata
										Leptospira mayottensis	Pseudomonas cremoricolorata
										Leptospira meyeri	Pseudomonas denitrificans
										Leptospira noguchii	Pseudomonas fluorescens
										Leptospira santarosai	Pseudomonas fragi
										Leptospira terpstrae	Pseudomonas frederiksbergensis
										Leptospira vanthielii	Pseudomonas fulva
										Leptospira weilii	Pseudomonas knackmussii
										Leptospira wolbachii	Pseudomonas koreensis
										Leptospira wolffii	Pseudomonas mandelii
										Leptospira yanagawae	Pseudomonas mendocina
										Leptotrichia amnionii	Pseudomonas monteilii
										Leptotrichia buccalis	Pseudomonas mosselii
										Leptotrichia goodfellowii	Pseudomonas oryzihabitans
										Leptotrichia shahii	Pseudomonas parafulva
										Leptotrichia wadei	Pseudomonas plecoglossicida
										Leuconostoc carnosum	Pseudomonas poae
										Leuconostoc citreum	Pseudomonas protegens
										Leuconostoc lactis	Pseudomonas pseudoalcaligenes
										Leuconostoc mesenteroides	Pseudomonas psychrotolerans
										Leuconostoc pseudomesenteroides	Pseudomonas putida
										Listeria grayi	Pseudomonas resinovorans
										Listeria innocua	Pseudomonas rhizosphaerae
										Listeria ivanovii	Pseudomonas savastanoi
										Listeria monocytogenes	Pseudomonas stutzeri
										Listeria seeligeri	Pseudomonas syringae
										Listeria welshimeri	Pseudomonas trivialis
										Lysinibacillus sphaericus	Pseudomonas veronii
										Macrococcus caseolyticus	Rhodococcus aetherivorans
										Mannheimia haemolytica	Rhodococcus erythropolis
										Megasphaera micronuciformis	Rhodococcus fascians
										Microbacterium foliorum	Rhodococcus jostii
										Microbacterium maritypicum	Rhodococcus opacus
										Microbacterium oxydans	Rhodococcus pyridinivorans
										Microbacterium paraoxydans	Rickettsia africae
										Microbacterium testaceum	Rickettsia akari
										Micrococcus luteus	Rickettsia amblyommatis
										Micrococcus lylae	Rickettsia australis
										Micropolyspora faeni	Rickettsia bellii
										Mitsuokella multacida	Rickettsia canadensis
										Mobiluncus curtisii	Rickettsia conorii
										Mobiluncus mulieris	Rickettsia felis
										Moellerella wisconsensis	Rickettsia heilongjiangensis
										Mogibacterium timidum	Rickettsia japonica
										Moraxella atlantae	Rickettsia massiliae
										Moraxella catarrhalis	Rickettsia monacensis
										Moraxella lacunata	Rickettsia montanensis
										Moraxella lincolnii	Rickettsia parkeri
										Moraxella nonliquefaciens	Rickettsia peacockii
										Moraxella phenylpyruvica	Rickettsia philipii
										Morganella morganii	Rickettsia prowazekii
										Morococcus cerebrosus	Rickettsia rhipicephali
										Mycobacterium abscessus	Rickettsia rickettsii
										Mycobacterium africanum	Rickettsia slovaca
										Mycobacterium arupense	Rickettsia typhi
										Mycobacterium asiaticum	Rickettsiales bacterium
										Mycobacterium avium	Rothia dentocariosa
										Mycobacterium bovis	Rothia mucilaginosa
										Mycobacterium brisbanense	Salmonella bongori
										Mycobacterium canariasense	Salmonella enterica
										Mycobacterium canettii	Serratia fonticola
										Mycobacterium celatum	Serratia liquefaciens
										Mycobacterium chelonae	Serratia marcescens
										Mycobacterium chimaera	Serratia plymuthica
										Mycobacterium colombiense	Serratia proteamaculans
										Mycobacterium conceptionense	Serratia rubidaea
										Mycobacterium cosmeticum	Shewanella amazonensis
										Mycobacterium diernhoferi	Shewanella baltica
										Mycobacterium elephantis	Shewanella bicestrii
										Mycobacterium flavescens	Shewanella denitrificans
										Mycobacterium fortuitum	Shewanella frigidimarina
										Mycobacterium franklinii	Shewanella halifaxensis
										Mycobacterium gastri	Shewanella japonica
										Mycobacterium genavense	Shewanella loihica
										Mycobacterium goodii	Shewanella marisflavi
										Mycobacterium gordonae	Shewanella oneidensis
										Mycobacterium grossiae	Shewanella pealeana
										Mycobacterium haemophilum	Shewanella piezotolerans
										Mycobacterium heckeshornense	Shewanella psychrophila
										Mycobacterium heraklionense	Shewanella putrefaciens
										Mycobacterium holsaticum	Shewanella sediminis
										Mycobacterium immunogenum	Shewanella violacea
										Mycobacterium indicus	Shewanella woodyi
										Mycobacterium intermedium	Shigella boydii
										Mycobacterium intracellulare	Shigella dysenteriae
										Mycobacterium iranicum	Shigella flexneri
										Mycobacterium kansasii	Shigella sonnei
										Mycobacterium koreense	Sphingomonas hengshuiensis
										Mycobacterium kumamotonense	Sphingomonas melonis
										Mycobacterium kyorinense	Sphingomonas panacis
										Mycobacterium leprae	Sphingomonas sanxanigenens
										Mycobacterium lepromatosis	Sphingomonas taxi
										Mycobacterium llatzerense	Sphingomonas wittichii
										Mycobacterium mageritense	Staphylococcus agnetis
										Mycobacterium malmoense	Staphylococcus aureus
										Mycobacterium marinum	Staphylococcus capitis
										Mycobacterium mucogenicum	Staphylococcus carnosus
										Mycobacterium nebraskense	Staphylococcus condimenti
										Mycobacterium neoaurum	Staphylococcus epidermidis
										Mycobacterium novocastrense	Staphylococcus equorum
										Mycobacterium obuense	Staphylococcus haemolyticus
										Mycobacterium paraffinicum	Staphylococcus hyicus
										Mycobacterium parascrofulaceum	Staphylococcus lugdunensis
										Mycobacterium peregrinum	Staphylococcus lutrae
										Mycobacterium phlei	Staphylococcus pasteuri
										Mycobacterium saopaulense	Staphylococcus pettenkoferi
										Mycobacterium scrofulaceum	Staphylococcus pseudintermedius
										Mycobacterium septicum	Staphylococcus saprophyticus
										Mycobacterium setense	Staphylococcus schleiferi
										Mycobacterium sherrisii	Staphylococcus sciuri
										Mycobacterium shigaense	Staphylococcus simulans
										Mycobacterium shimoidei	Staphylococcus succinus
										Mycobacterium simiae	Staphylococcus warneri
										Mycobacterium smegmatis	Staphylococcus xylosus
										Mycobacterium szulgai	Stenotrophomonas acidaminiphila
										Mycobacterium talmoniae	Stenotrophomonas maltophilia
										Mycobacterium thermoresistibile	Stenotrophomonas nitritireducens
										Mycobacterium triplex	Stenotrophomonas rhizophila
										Mycobacterium tuberculosis	Streptococcus agalactiae
										Mycobacterium tusciae	Streptococcus anginosus
										Mycobacterium vaccae	Streptococcus constellatus
										Mycobacterium vulneris	Streptococcus dysgalactiae
										Mycobacterium wolinskyi	Streptococcus equi
										Mycobacterium xenopi	Streptococcus gallolyticus
										Mycobacterium yongonense	Streptococcus gordonii
										Mycobacteroides abscessus	Streptococcus himalayensis
										Mycobacteroides chelonae	Streptococcus infantarius
										Mycobacteroides franklinii	Streptococcus iniae
										Mycobacteroides immunogenum	Streptococcus intermedius
										Mycobacteroides saopaulense	Streptococcus lutetiensis
										Mycolicibacillus koreensis	Streptococcus macedonicus
										Mycolicibacter arupensis	Streptococcus marmotae
										Mycolicibacter heraklionensis	Streptococcus mitis
										Mycolicibacter kumamotonensis	Streptococcus mutans
										Mycolicibacterium aurum	Streptococcus oligofermentans
										Mycolicibacterium brisbanense	Streptococcus oralis
										Mycolicibacterium canariasense	Streptococcus parasanguinis
										Mycolicibacterium chlorophenolicum	Streptococcus parauberis
										Mycolicibacterium chubuense	Streptococcus pasteurianus
										Mycolicibacterium conceptionense	Streptococcus pneumoniae
										Mycolicibacterium cosmeticum	Streptococcus pseudopneumoniae
										Mycolicibacterium diernhoferi	Streptococcus pyogenes
										Mycolicibacterium elephantis	Streptococcus salivarius
										Mycolicibacterium flavescens	Streptococcus sanguinis
										Mycolicibacterium fortuitum	Streptococcus suis
										Mycolicibacterium goodii	Streptococcus thermophilus
										Mycolicibacterium hassiacum	Streptococcus uberis
										Mycolicibacterium holsaticum	Streptomyces albireticuli
										Mycolicibacterium iranicum	Streptomyces alboflavus
										Mycolicibacterium llatzerense	Streptomyces albolongus
										Mycolicibacterium mageritense	Streptomyces albulus
										Mycolicibacterium mucogenicum	Streptomyces albus
										Mycolicibacterium neoaurum	Streptomyces ambofaciens
										Mycolicibacterium novocastrense	Streptomyces aureofaciens
										Mycolicibacterium obuense	Streptomyces autolyticus
										Mycolicibacterium peregrinum	Streptomyces avermitilis
										Mycolicibacterium phlei	Streptomyces bingchenggensis
										Mycolicibacterium septicum	Streptomyces cattleya
										Mycolicibacterium setense	Streptomyces clavuligerus
										Mycolicibacterium smegmatis	Streptomyces coelicolor
										Mycolicibacterium thermoresistibile	Streptomyces collinus
										Mycolicibacterium tusciae	Streptomyces cyaneogriseus
										Mycolicibacterium vaccae	Streptomyces fulvissimus
										Mycolicibacterium wolinskyi	Streptomyces gilvosporeus
										Mycoplasma arginini	Streptomyces glaucescens
										Mycoplasma capricolum	Streptomyces globisporus
										Mycoplasma cynos	Streptomyces griseochromogenes
										Mycoplasma fermentans	Streptomyces griseus
										Mycoplasma genitalium	Streptomyces hygroscopicus
										Mycoplasma hominis	Streptomyces lincolnensis
										Mycoplasma hyopneumoniae	Streptomyces lividans
										Mycoplasma orale	Streptomyces lydicus
										Mycoplasma penetrans	Streptomyces niveus
										Mycoplasma pirum	Streptomyces noursei
										Mycoplasma pneumoniae	Streptomyces pactum
										Mycoplasma pulmonis	Streptomyces parvulus
										Myroides marinus	Streptomyces pluripotens
										Myroides odoratimimus	Streptomyces pratensis
										Myroides odoratus	Streptomyces pristinaespiralis
										Neisseria animaloris	Streptomyces puniciscabiei
										Neisseria bacilliformis	Streptomyces rubrolavendulae
										Neisseria cinerea	Streptomyces sampsonii
										Neisseria elongata	Streptomyces scabiei
										Neisseria flavescens	Streptomyces silaceus
										Neisseria gonorrhoeae	Streptomyces venezuelae
										Neisseria lactamica	Streptomyces vietnamensis
										Neisseria meningitidis	Streptomyces violaceoruber
										Neisseria mucosa	Streptomyces violaceusniger
										Neisseria polysaccharea	Streptomyces xiamenensis
										Neisseria sicca	Treponema azotonutricium
										Neisseria wadsworthii	Treponema brennaborense
										Neisseria weaveri	Treponema caldarium
										Neorickettsia helminthoeca	Treponema denticola
										Neorickettsia sennetsu	Treponema pallidum
										Nocardia abscessus	Treponema paraluiscuniculi
										Nocardia acidivorans	Treponema pedis
										Nocardia africana	Treponema primitia
										Nocardia alba	Treponema putidum
										Nocardia amamiensis	Treponema succinifaciens
										Nocardia anaemiae	Tsukamurella paurometabola
										Nocardia aobensis	Ureaplasma parvum
										Nocardia araoensis	Ureaplasma urealyticum
										Nocardia arizonensis	Vibrio cholerae
										Nocardia arthritidis	Vibrio nigripulchritudo
										Nocardia asiatica	Vibrio tritonius
										Nocardia beijingensis	Vibrio vulnificus
										Nocardia brasiliensis	Yersinia aldovae
										Nocardia brevicatena	Yersinia aleksiciae
										Nocardia caishijiensis	Yersinia enterocolitica
										Nocardia carnea	Yersinia frederiksenii
										Nocardia cerradoensis	Yersinia intermedia
										Nocardia concava	Yersinia kristensenii
										Nocardia coubleae	Yersinia pestis
										Nocardia crassostreae	Yersinia pseudotuberculosis
										Nocardia cummidelens	Yersinia rohdei
										Nocardia cyriacigeorgica	Yersinia ruckeri
										Nocardia dassonvillei	Yersinia similis
										Nocardia elegans
										Nocardia exalbida
										Nocardia farcinica
										Nocardia flavorosea
										Nocardia fusca
										Nocardia gamkensis
										Nocardia grenadensis
										Nocardia harenae
										Nocardia higoensis
										Nocardia ignorata
										Nocardia inohanensis
										Nocardia jejuensis
										Nocardia jiangxiensis
										Nocardia kruczakiae
										Nocardia lijiangensis
										Nocardia mexicana
										Nocardia mikamii
										Nocardia miyunensis
										Nocardia niigatensis
										Nocardia niwae
										Nocardia nova
										Nocardia otitidiscaviarum
										Nocardia paucivorans
										Nocardia pneumoniae
										Nocardia pseudobrasiliensis
										Nocardia pseudovaccinii
										Nocardia puris
										Nocardia rhamnosiphila
										Nocardia salmonicida
										Nocardia seriolae
										Nocardia shimofusensis
										Nocardia sienata
										Nocardia soli
										Nocardia speluncae
										Nocardia takedensis
										Nocardia tenerifensis
										Nocardia terpenica
										Nocardia testacea
										Nocardia thailandica
										Nocardia transvalensis
										Nocardia uniformis
										Nocardia vaccinii
										Nocardia vermiculata
										Nocardia veterana
										Nocardia vinacea
										Nocardia violaceofusca
										Nocardia vulneris
										Nocardia xishanensis
										Nocardia yamanashiensis
										Nocardiopsis dassonvillei
										Obesumbacterium proteus
										Ochrobactrum anthropi
										Ochrobactrum intermedium
										Ochrobactrum oryzae
										Odoribacter laneus
										Odoribacter splanchnicus
										Oerskovia turbata
										Oligella ureolytica
										Oligella urethralis
										Olsenella uli
										Oribacterium sinus
										Orientia tsutsugamushi
										Oscillibacter ruminantium
										Paenalcaligenes hominis
										Paenibacillus alvei
										Paeniclostridium sordellii
										Pandoraea apista
										Pandoraea pulmonicola
										Pandoraea sputorum
										Pannonibacter phragmitetus
										Pantoea agglomerans
										Pantoea ananatis
										Parabacteroides distasonis
										Parabacteroides goldsteinii
										Parabacteroides gordonii
										Parabacteroides johnsonii
										Parabacteroides merdae
										Paraburkholderia fungorum
										Parachlamydia acanthamoebae
										Paraclostridium bifermentans
										Paracoccus sanguinis
										Paracoccus yeei
										Parvimonas micra
										Pasteurella bettyae
										Pasteurella multocida
										Pasteurella pneumotropica
										Pediococcus acidilactici
										Pediococcus pentosaceus
										Pelobacter propionicus
										Peptoniphilus coxii
										Peptoniphilus duerdenii
										Peptoniphilus harei
										Peptoniphilus indolicus
										Peptoniphilus lacrimalis
										Peptoniphilus rhinitidis
										Peptoniphilus senegalensis
										Peptostreptococcus anaerobius
										Peptostreptococcus stomatis
										Photobacterium damselae
										Photorhabdus asymbiotica
										Photorhabdus luminescens
										Plesiomonas shigelloides
										Pluralibacter gergoviae
										Porphyromonas asaccharolytica
										Porphyromonas gingivalis
										Porphyromonas gingivicanis
										Prevotella bivia
										Prevotella buccae
										Prevotella buccalis
										Prevotella corporis
										Prevotella denticola
										Prevotella disiens
										Prevotella intermedia
										Prevotella loescheii
										Prevotella melaninogenica
										Prevotella nigrescens
										Prevotella oralis
										Prevotella oris
										Propionibacterium acidifaciens
										Propionibacterium granulosum
										Propionibacterium namnetense
										Propionibacterium propionicum
										Propionimicrobium lymphophilum
										Proteus mirabilis
										Proteus vulgaris
										Providencia alcalifaciens
										Providencia rettgeri
										Providencia stuartii
										Pseudescherichia vulneris
										Pseudomonas aeruginosa
										Pseudomonas alcaligenes
										Pseudomonas cannabina
										Pseudomonas citronellolis
										Pseudomonas fluorescens
										Pseudomonas fulva
										Pseudomonas luteola
										Pseudomonas mendocina
										Pseudomonas mosselii
										Pseudomonas oryzihabitans
										Pseudomonas poae
										Pseudomonas protegens
										Pseudomonas pseudoalcaligenes
										Pseudomonas putida
										Pseudomonas veronii
										Pseudopropionibacterium propionicum
										Pseudoramibacter alactolyticus
										Psychrobacter cryohalolentis
										Psychrobacter phenylpyruvicus
										Rahnella aquatilis
										Ralstonia insidiosa
										Ralstonia mannitolilytica
										Raoultella ornithinolytica
										Raoultella planticola
										Rhizobium pusense
										Rhodococcus equi
										Rhodococcus erythropolis
										Rhodococcus fascians
										Rhodococcus hoagii
										Rhodococcus rhodochrous
										Rickettsia akari
										Rickettsia amblyommatis
										Rickettsia australis
										Rickettsia canadensis
										Rickettsia conorii
										Rickettsia felis
										Rickettsia helvetica
										Rickettsia honei
										Rickettsia japonica
										Rickettsia massiliae
										Rickettsia monacensis
										Rickettsia parkeri
										Rickettsia prowazekii
										Rickettsia raoultii
										Rickettsia rickettsii
										Rickettsia sibirica
										Rickettsia slovaca
										Rickettsia typhi
										Riemerella anatipestifer
										Robinsoniella peoriensis
										Rodentibacter pneumotropicus
										Roseobacter denitrificans
										Roseomonas cervicalis
										Roseomonas fauriae
										Roseomonas gilardii
										Roseomonas mucosa
										Rothia aeria
										Rothia dentocariosa
										Rothia kristinae
										Rothia mucilaginosa
										Rouxiella chamberiensis
										Saccharopolyspora rectivirgula
										Salmonella bongori
										Salmonella enterica
										Sanguibacteroides justesenii
										Scardovia wiggsiae
										Schaalia cardiffensis
										Schaalia georgiae
										Schaalia meyeri
										Schaalia odontolytica
										Schaalia turicensis
										Serratia ficaria
										Serratia fonticola
										Serratia liquefaciens
										Serratia marcescens
										Serratia odorifera
										Serratia plymuthica
										Serratia rubidaea
										Serratia ureilytica
										Shewanella algae
										Shewanella putrefaciens
										Shigella boydii
										Shigella dysenteriae
										Shigella flexneri
										Shigella sonnei
										Shimwellia blattae
										Siccibacter turicensis
										Slackia exigua
										Sneathia amnii
										Sneathia sanguinegens
										Solobacterium moorei
										Sphingobacterium spiritivorum
										Staphylococcus agnetis
										Staphylococcus argenteus
										Staphylococcus arlettae
										Staphylococcus aureus
										Staphylococcus auricularis
										Staphylococcus capitis
										Staphylococcus caprae
										Staphylococcus carnosus
										Staphylococcus caseolyticus
										Staphylococcus chromogenes
										Staphylococcus cohnii
										Staphylococcus condimenti
										Staphylococcus epidermidis
										Staphylococcus equorum
										Staphylococcus gallinarum
										Staphylococcus haemolyticus
										Staphylococcus hominis
										Staphylococcus hyicus
										Staphylococcus lentus
										Staphylococcus lugdunensis
										Staphylococcus pasteuri
										Staphylococcus pettenkoferi
										Staphylococcus pseudintermedius
										Staphylococcus saprophyticus
										Staphylococcus schleiferi
										Staphylococcus sciuri
										Staphylococcus simiae
										Staphylococcus simulans
										Staphylococcus succinus
										Staphylococcus vitulinus
										Staphylococcus warneri
										Staphylococcus xylosus
										Stenotrophomonas acidaminiphila
										Stenotrophomonas maltophilia
										Streptobacillus moniliformis
										Streptococcus acidominimus
										Streptococcus agalactiae
										Streptococcus anginosus
										Streptococcus canis
										Streptococcus constellatus
										Streptococcus criceti
										Streptococcus cristatus
										Streptococcus dentisani
										Streptococcus dysgalactiae
										Streptococcus equi
										Streptococcus equinus
										Streptococcus ferus
										Streptococcus gallolyticus
										Streptococcus gordonii
										Streptococcus hyovaginalis
										Streptococcus infantarius
										Streptococcus infantis
										Streptococcus iniae
										Streptococcus intermedius
										Streptococcus lutetiensis
										Streptococcus macacae
										Streptococcus macedonicus
										Streptococcus massiliensis
										Streptococcus mitis
										Streptococcus mutans
										Streptococcus oralis
										Streptococcus parasanguinis
										Streptococcus pasteurianus
										Streptococcus peroris
										Streptococcus pneumoniae
										Streptococcus porcinus
										Streptococcus pseudopneumoniae
										Streptococcus pyogenes
										Streptococcus ratti
										Streptococcus salivarius
										Streptococcus sanguinis
										Streptococcus sobrinus
										Streptococcus suis
										Streptococcus thermophilus
										Streptococcus tigurinus
										Streptococcus uberis
										Streptococcus vestibularis
										Streptomyces cattleya
										Streptomyces somaliensis
										Sutterella wadsworthensis
										Tannerella forsythia
										Tatlockia micdadei
										Tatumella ptyseos
										Taylorella asinigenitalis
										Taylorella equigenitalis
										Terrisporobacter othiniensis
										Treponema pallidum
										Tropheryma whipplei
										Trueperella bernardiae
										Trueperella pyogenes
										Tsukamurella paurometabola
										Tsukamurella pulmonis
										Tsukamurella tyrosinosolvens
										Turicella otitidis
										Ureaplasma parvum
										Ureaplasma urealyticum
										Veillonella dispar
										Veillonella montpellierensis
										Veillonella parvula
										Veillonella seminalis
										Vibrio albensis
										Vibrio alginolyticus
										Vibrio cholerae
										Vibrio fluvialis
										Vibrio furnissii
										Vibrio harveyi
										Vibrio metschnikovii
										Vibrio mimicus
										Vibrio navarrensis
										Vibrio parahaemolyticus
										Vibrio vulnificus
										Waddlia chondrophila
										Weeksella virosa
										Weissella confusa
										Weissella paramesenteroides
										Weissella viridescens
										Winkia neuii
										Wohlfahrtiimonas chitiniclastica
										Wolbachia pipientis
										Xanthomonas axonopodis
										Xylanimonas cellulosilytica
										Yersinia enterocolitica
										Yersinia frederiksenii
										Yersinia intermedia
										Yersinia kristensenii
										Yersinia pestis
										Yersinia pseudotuberculosis
										Yersinia ruckeri
										Yokenella regensburgei

## Sheet: Table S3
Table S3. Used primer sequences under in-silico experiment
16S Subregion	Forward Name	Forward Sequence	Reverse Name	Reverse Sequence	Expected size (bases)
V1-V2	27F	AGAGTTTGATCCTGGCTCAG	338R	TGCTGCCTCCCGTAGGAGT	311
V1-V3	27F	AGAGTTTGATCCTGGCTCAG	518R	ATTACCGCGGCTGCTGG	491
V3-V4	338F	ACTCCTACGGGAGGCAGCA	806R	GGACTACNNGGGTWTCTAAT	468
V4	515F	GTGCCAGCMGCCGCGG	806R	GGACTACNNGGGTWTCTAAT	291
V3-V5	338F	ACTCCTACGGGAGGCAGCA	907R	CCGTCAATTCMTTTRAGTTT	569
V4-V5	515F	GTGCCAGCMGCCGCGG	907R	CCGTCAATTCMTTTRAGTTT	392
V5-V7	799F	AACMGGATTAGATACCCKG	1193R	ACGTCATCCCCACCTTCC	394
V6-V9	968F	AACGCGAAGAACCTTAC	1492R	TACGGYTACCTTGTTAYGACTT	524
V1-V9	27F	AGAGTTTGATCCTGGCTCAG	1492R	TACGGYTACCTTGTTAYGACTT	1465

## Sheet: Table S4
Table S4. Sequence ID and taxonomy of MBPD database
seq_id	domain	phylum	class	order	family	genus	silva_species	type	species_manual
JN700196.1.1429	d__Bacteria	p__Proteobacteria	c__Gammaproteobacteria	o__Burkholderiales	f__Comamonadaceae	g__Acidovorax	s__Acidovorax oryzae	t__Animal	s1__Acidovorax oryzae
KY624606.1.1332	d__Bacteria	p__Proteobacteria	c__Alphaproteobacteria	o__Rhizobiales	f__Xanthobacteraceae	g__Rhodopseudomonas	s__Rhodopseudomonas palustris	t__Animal	s1__Rhodopseudomonas palustris
EU434459.1.1403	d__Bacteria	p__Proteobacteria	c__Alphaproteobacteria	o__Caulobacterales	f__Caulobacteraceae	g__Brevundimonas	s__Brevundimonas diminuta	t__Animal	s1__Brevundimonas diminuta
AB001783.1.1507	d__Bacteria	p__Verrucomicrobiota	c__Chlamydiae	o__Chlamydiales	f__Chlamydiaceae	g__Chlamydia	s__Chlamydia abortus	t__Animal	s1__Chlamydia abortus
LN908249.1920329.1921866	d__Bacteria	p__Proteobacteria	c__Gammaproteobacteria	o__Enterobacterales	f__Pasteurellaceae	g__Actinobacillus	s__Actinobacillus pleuropneumoniae serovar 8	t__Animal	s1__Actinobacillus pleuropneumoniae
KC545927.1.1474	d__Bacteria	p__Firmicutes	c__Bacilli	o__Lactobacillales	f__Lactobacillaceae	g__Leuconostoc	s__Leuconostoc lactis	t__Animal	s1__Leuconostoc lactis
LN908249.68259.69796	d__Bacteria	p__Proteobacteria	c__Gammaproteobacteria	o__Enterobacterales	f__Pasteurellaceae	g__Actinobacillus	s__Actinobacillus pleuropneumoniae serovar 8	t__Animal	s1__Actinobacillus pleuropneumoniae
GQ217500.1.1441	d__Bacteria	p__Actinobacteriota	c__Actinobacteria	o__Corynebacteriales	f__Nocardiaceae	g__Nocardia	s__Nocardia puris	t__Animal	s1__Nocardia puris
LS398589.2461704.2463231	d__Bacteria	p__Proteobacteria	c__Gammaproteobacteria	o__Burkholderiales	f__Alcaligenaceae	g__Bordetella	s__Bordetella pertussis	t__Animal	s1__Bordetella pertussis
KC561113.1.1516	d__Bacteria	p__Firmicutes	c__Bacilli	o__Lactobacillales	f__Lactobacillaceae	g__Lactobacillus	s__Lactobacillus crispatus	t__Animal	s1__Lactobacillus crispatus
LN999987.2746894.2748415	d__Bacteria	p__Firmicutes	c__Bacilli	o__Lactobacillales	f__Enterococcaceae	g__Enterococcus	s__Enterococcus faecium	t__Animal	s1__Enterococcus faecium
GU183684.1.1406	d__Bacteria	p__Firmicutes	c__Bacilli	o__Lactobacillales	f__Enterococcaceae	g__Enterococcus	s__Enterococcus faecium	t__Animal	s1__Enterococcus faecium
KC561123.1.1528	d__Bacteria	p__Firmicutes	c__Bacilli	o__Lactobacillales	f__Lactobacillaceae	g__Limosilactobacillus	s__Lactobacillus reuteri	t__Animal	s1__Lactobacillus reuteri
KP256076.1.1513	d__Bacteria	p__Firmicutes	c__Bacilli	o__Lactobacillales	f__Lactobacillaceae	g__Lactiplantibacillus	s__Lactobacillus plantarum	t__Animal	s1__Lactobacillus plantarum
JN049504.1.1356	d__Bacteria	p__Actinobacteriota	c__Actinobacteria	o__Corynebacteriales	f__Mycobacteriaceae	g__Mycobacterium	s__Mycobacterium gordonae	t__Animal	s1__Mycobacterium gordonae
AY364440.1.1471	d__Bacteria	p__Campylobacterota	c__Campylobacteria	o__Campylobacterales	f__Helicobacteraceae	g__Helicobacter	s__Helicobacter pylori	t__Animal	s1__Helicobacter pylori
FN401326.1.1357	d__Bacteria	p__Campylobacterota	c__Campylobacteria	o__Campylobacterales	f__Campylobacteraceae	g__Campylobacter	s__Campylobacter ureolyticus	t__Animal	s1__Campylobacter ureolyticus
GU195047.1.1413	d__Bacteria	p__Actinobacteriota	c__Actinobacteria	o__Streptomycetales	f__Streptomycetaceae	g__Streptomyces	s__Streptomyces griseus	t__Animal	s1__Streptomyces griseus
LS398604.2134958.2136485	d__Bacteria	p__Proteobacteria	c__Gammaproteobacteria	o__Burkholderiales	f__Alcaligenaceae	g__Bordetella	s__Bordetella pertussis	t__Animal	s1__Bordetella pertussis
MG372001.1.1417	d__Bacteria	p__Proteobacteria	c__Gammaproteobacteria	o__Enterobacterales	f__Enterobacteriaceae	g__Enterobacter	s__Enterobacter hormaechei subsp. xiangfangensis	t__Animal	s1__Enterobacter hormaechei
AM419461.1.1482	d__Bacteria	p__Actinobacteriota	c__Actinobacteria	o__Bifidobacteriales	f__Bifidobacteriaceae	g__Alloscardovia	s__Alloscardovia omnicolens	t__Animal	s1__Alloscardovia omnicolens
AY509898.1.1530	d__Bacteria	p__Proteobacteria	c__Gammaproteobacteria	o__Pseudomonadales	f__Pseudomonadaceae	g__Pseudomonas	s__Pseudomonas chlororaphis subsp. aureofaciens	t__Animal	s1__Pseudomonas chlororaphis
FN428797.1.1460	d__Bacteria	p__Proteobacteria	c__Alphaproteobacteria	o__Rickettsiales	f__Anaplasmataceae	g__Wolbachia	s__Wolbachia symbiont of Pentastiridius leporinus	t__Animal	s1__Wolbachia symbiont
FJ899926.1.1253	d__Bacteria	p__Proteobacteria	c__Gammaproteobacteria	o__Pseudomonadales	f__Thioglobaceae	g__Candidatus Vesicomyosocius	s__Vesicomya sp. endosymbiont	t__Animal	s1__Vesicomya sp.
KC569584.1.1426	d__Bacteria	p__Firmicutes	c__Bacilli	o__Lactobacillales	f__Streptococcaceae	g__Streptococcus	s__Streptococcus anginosus	t__Animal	s1__Streptococcus anginosus
HQ603864.1.1479	d__Bacteria	p__Firmicutes	c__Bacilli	o__Lactobacillales	f__Lactobacillaceae	g__Lactiplantibacillus	s__Enterococcus durans	t__Animal	s1__Enterococcus durans
MG230256.1.1528	d__Bacteria	p__Firmicutes	c__Clostridia	o__Clostridiales	f__Clostridiaceae	g__Clostridium sensu stricto 1	s__Clostridium butyricum	t__Animal	s1__Clostridium butyricum
JN175344.1.1532	d__Bacteria	p__Proteobacteria	c__Gammaproteobacteria	o__Enterobacterales	f__Morganellaceae	g__Moellerella	s__Moellerella wisconsensis	t__Animal	s1__Moellerella wisconsensis
KC569590.1.1419	d__Bacteria	p__Firmicutes	c__Bacilli	o__Lactobacillales	f__Streptococcaceae	g__Streptococcus	s__Streptococcus anginosus	t__Animal	s1__Streptococcus anginosus
KC545905.1.1479	d__Bacteria	p__Firmicutes	c__Bacilli	o__Lactobacillales	f__Lactobacillaceae	g__Leuconostoc	s__Leuconostoc mesenteroides	t__Animal	s1__Leuconostoc mesenteroides
KM257667.1.1326	d__Bacteria	p__Firmicutes	c__Bacilli	o__Lactobacillales	f__Lactobacillaceae	g__Leuconostoc	s__Leuconostoc mesenteroides	t__Animal	s1__Leuconostoc mesenteroides
HQ455004.1.1417	d__Bacteria	p__Proteobacteria	c__Gammaproteobacteria	o__Pseudomonadales	f__Pseudomonadaceae	g__Pseudomonas	s__Pseudomonas mosselii	t__Animal	s1__Pseudomonas mosselii
KF928784.1.1506	d__Bacteria	p__Proteobacteria	c__Gammaproteobacteria	o__Burkholderiales	f__Alcaligenaceae	g__Alcaligenes	s__Alcaligenes faecalis	t__Animal	s1__Alcaligenes faecalis
AM502997.1.1370	d__Bacteria	p__Proteobacteria	c__Gammaproteobacteria	o__Burkholderiales	f__Burkholderiaceae	g__Burkholderia-Caballeronia-Paraburkholderia	s__Paraburkholderia fungorum	t__Animal	s1__Paraburkholderia fungorum
KC595867.1.1299	d__Bacteria	p__Firmicutes	c__Bacilli	o__Bacillales	f__Bacillaceae	g__Bacillus	s__Bacillus megaterium	t__Animal	s1__Bacillus megaterium
LS398588.2109595.2111122	d__Bacteria	p__Proteobacteria	c__Gammaproteobacteria	o__Burkholderiales	f__Alcaligenaceae	g__Bordetella	s__Bordetella pertussis	t__Animal	s1__Bordetella pertussis
KM257686.1.1316	d__Bacteria	p__Firmicutes	c__Bacilli	o__Lactobacillales	f__Enterococcaceae	g__Enterococcus	s__Enterococcus faecium	t__Animal	s1__Enterococcus faecium
KC545937.1.1487	d__Bacteria	p__Firmicutes	c__Bacilli	o__Lactobacillales	f__Lactobacillaceae	g__Leuconostoc	s__Leuconostoc mesenteroides	t__Animal	s1__Leuconostoc mesenteroides
AB181360.1.1435	d__Bacteria	p__Campylobacterota	c__Campylobacteria	o__Campylobacterales	f__Campylobacteraceae	g__Campylobacter	s__Campylobacter lari	t__Animal	s1__Campylobacter lari
KC545945.1.1496	d__Bacteria	p__Firmicutes	c__Bacilli	o__Lactobacillales	f__Streptococcaceae	g__Streptococcus	s__Streptococcus gallolyticus subsp. macedonicus	t__Animal	s1__Streptococcus gallolyticus
CP013309.1600583.1602113	d__Bacteria	p__Proteobacteria	c__Gammaproteobacteria	o__Enterobacterales	f__Vibrionaceae	g__Vibrio	s__Vibrio cholerae	t__Animal	s1__Vibrio cholerae
KC545914.1.1488	d__Bacteria	p__Firmicutes	c__Bacilli	o__Lactobacillales	f__Lactobacillaceae	g__Leuconostoc	s__Leuconostoc mesenteroides	t__Animal	s1__Leuconostoc mesenteroides
HM216582.1.1227	d__Bacteria	p__Firmicutes	c__Bacilli	o__Bacillales	f__Bacillaceae	g__Bacillus	s__Bacillus megaterium	t__Animal	s1__Bacillus megaterium
KC561102.1.1523	d__Bacteria	p__Firmicutes	c__Bacilli	o__Lactobacillales	f__Lactobacillaceae	g__Limosilactobacillus	s__Lactobacillus reuteri	t__Animal	s1__Lactobacillus reuteri
LS398588.2441643.2443170	d__Bacteria	p__Proteobacteria	c__Gammaproteobacteria	o__Burkholderiales	f__Alcaligenaceae	g__Bordetella	s__Bordetella pertussis	t__Animal	s1__Bordetella pertussis
KC545944.1.1456	d__Bacteria	p__Firmicutes	c__Bacilli	o__Lactobacillales	f__Lactobacillaceae	g__Lactobacillus	s__Lactobacillus delbrueckii	t__Animal	s1__Lactobacillus delbrueckii
KF204586.1.1433	d__Bacteria	p__Firmicutes	c__Bacilli	o__Bacillales	f__Bacillaceae	g__Bacillus	s__Bacillus megaterium	t__Animal	s1__Bacillus megaterium
AB004752.1.1438	d__Bacteria	p__Proteobacteria	c__Gammaproteobacteria	o__Enterobacterales	f__Enterobacteriaceae	g__Klebsiella	s__Serratia liquefaciens	t__Animal	s1__Serratia liquefaciens
KF177171.1.1474	d__Bacteria	p__Actinobacteriota	c__Actinobacteria	o__Corynebacteriales	f__Corynebacteriaceae	g__Corynebacterium	s__Corynebacterium freneyi	t__Animal	s1__Corynebacterium freneyi
HQ441224.1.1359	d__Bacteria	p__Actinobacteriota	c__Actinobacteria	o__Corynebacteriales	f__Nocardiaceae	g__Rhodococcus	s__Rhodococcus erythropolis	t__Animal	s1__Rhodococcus erythropolis
FN545816.133029.134660	d__Bacteria	p__Firmicutes	c__Clostridia	o__Peptostreptococcales-Tissierellales	f__Peptostreptococcaceae	g__Clostridioides	s__Clostridioides difficile R20291	t__Animal	s1__Clostridioides difficile
FN547980.1.1210	d__Bacteria	p__Proteobacteria	c__Gammaproteobacteria	o__Enterobacterales	f__Pasteurellaceae	g__Aggregatibacter	s__Aggregatibacter actinomycetemcomitans	t__Animal	s1__Aggregatibacter actinomycetemcomitans
HG764133.1.1463	d__Bacteria	p__Proteobacteria	c__Gammaproteobacteria	o__Pseudomonadales	f__Halomonadaceae	g__Candidatus Portiera	s__Portiera sp. P-156	t__Animal	s1__Portiera sp.
AB184343.1.1462	d__Bacteria	p__Actinobacteriota	c__Actinobacteria	o__Streptomycetales	f__Streptomycetaceae	g__Streptomyces	s__Streptomyces clavuligerus	t__Animal	s1__Streptomyces clavuligerus
KP236595.1.1420	d__Bacteria	p__Proteobacteria	c__Gammaproteobacteria	o__Pseudomonadales	f__Pseudomonadaceae	g__Pseudomonas	s__Pseudomonas frederiksbergensis	t__Animal	s1__Pseudomonas frederiksbergensis
KC511798.1.1369	d__Bacteria	p__Actinobacteriota	c__Actinobacteria	o__Streptomycetales	f__Streptomycetaceae	g__Streptomyces	s__Streptomyces rubrolavendulae	t__Animal	s1__Streptomyces rubrolavendulae
AB184615.1.1479	d__Bacteria	p__Actinobacteriota	c__Actinobacteria	o__Streptomycetales	f__Streptomycetaceae	g__Streptomyces	s__Streptomyces griseus	t__Animal	s1__Streptomyces griseus
EF534314.1.1454	d__Bacteria	p__Bacteroidota	c__Bacteroidia	o__Bacteroidales	f__Prevotellaceae	g__Prevotella	s__Prevotella maculosa	t__Animal	s1__Prevotella maculosa
JN049503.1.1354	d__Bacteria	p__Actinobacteriota	c__Actinobacteria	o__Corynebacteriales	f__Mycobacteriaceae	g__Mycobacterium	s__Mycobacterium paraffinicum	t__Animal	s1__Mycobacterium paraffinicum
EF608170.1.1456	d__Bacteria	p__Proteobacteria	c__Gammaproteobacteria	o__Burkholderiales	f__Burkholderiaceae	g__Ralstonia	s__Ralstonia mannitolilytica	t__Animal	s1__Ralstonia mannitolilytica
LR026975.1839282.1840804	d__Bacteria	p__Actinobacteriota	c__Actinobacteria	o__Corynebacteriales	f__Mycobacteriaceae	g__Mycobacterium	s__Mycolicibacterium hassiacum DSM 44199	t__Animal	s1__Mycolicibacterium hassiacum
FN545816.10716.12345	d__Bacteria	p__Firmicutes	c__Clostridia	o__Peptostreptococcales-Tissierellales	f__Peptostreptococcaceae	g__Clostridioides	s__Clostridioides difficile R20291	t__Animal	s1__Clostridioides difficile
GU129141.1.1462	d__Bacteria	p__Firmicutes	c__Bacilli	o__Bacillales	f__Planococcaceae	g__Lysinibacillus	s__Lysinibacillus sphaericus	t__Animal	s1__Lysinibacillus sphaericus
AM412317.9294.10735	d__Bacteria	p__Firmicutes	c__Clostridia	o__Clostridiales	f__Clostridiaceae	g__Clostridium sensu stricto 18	s__Clostridium botulinum A str. ATCC 3502	t__Animal	s1__Clostridium botulinum
AJ438050.1.1512	d__Bacteria	p__Actinobacteriota	c__Actinobacteria	o__Corynebacteriales	f__Corynebacteriaceae	g__Corynebacterium	s__Corynebacterium tuberculostearicum	t__Animal	s1__Corynebacterium tuberculostearicum
MG372002.1.1422	d__Bacteria	p__Proteobacteria	c__Gammaproteobacteria	o__Enterobacterales	f__Enterobacteriaceae	g__Enterobacter	s__Enterobacter hormaechei subsp. xiangfangensis	t__Animal	s1__Enterobacter hormaechei
AB184463.1.1483	d__Bacteria	p__Actinobacteriota	c__Actinobacteria	o__Streptomycetales	f__Streptomycetaceae	g__Streptomyces	s__Streptomyces rubrolavendulae	t__Animal	s1__Streptomyces rubrolavendulae
AM490623.1.1390	d__Bacteria	p__Proteobacteria	c__Alphaproteobacteria	o__Rhizobiales	f__Rhizobiaceae	g__Ochrobactrum	s__Ochrobactrum intermedium	t__Animal	s1__Ochrobactrum intermedium
KC561108.1.1508	d__Bacteria	p__Firmicutes	c__Bacilli	o__Lactobacillales	f__Lactobacillaceae	g__Lactobacillus	s__Lactobacillus crispatus	t__Animal	s1__Lactobacillus crispatus
FN543093.898466.900008	d__Bacteria	p__Proteobacteria	c__Gammaproteobacteria	o__Enterobacterales	f__Enterobacteriaceae	g__Cronobacter	s__Cronobacter turicensis z3032	t__Animal	s1__Cronobacter turicensis
AF525482.1.1389	d__Bacteria	p__Proteobacteria	c__Alphaproteobacteria	o__Rickettsiales	f__Midichloriaceae	g__Candidatus Midichloria	s__Rickettsiales bacterium It86	t__Animal	s1__Rickettsiales bacterium
KC561935.1.1446	d__Bacteria	p__Proteobacteria	c__Gammaproteobacteria	o__Enterobacterales	f__Aeromonadaceae	g__Aeromonas	s__Aeromonas sobria	t__Animal	s1__Aeromonas sobria
GU116483.1.1459	d__Bacteria	p__Actinobacteriota	c__Actinobacteria	o__Bifidobacteriales	f__Bifidobacteriaceae	g__Bifidobacterium	s__Bifidobacterium animalis subsp. lactis BB-12	t__Animal	s1__Bifidobacterium animalis
LR025742.2586421.2588299	d__Bacteria	p__Proteobacteria	c__Gammaproteobacteria	o__Burkholderiales	f__Burkholderiaceae	g__Burkholderia-Caballeronia-Paraburkholderia	s__Burkholderia stabilis	t__Animal	s1__Burkholderia stabilis
LR025742.3644323.3645858	d__Bacteria	p__Proteobacteria	c__Gammaproteobacteria	o__Burkholderiales	f__Burkholderiaceae	g__Burkholderia-Caballeronia-Paraburkholderia	s__Burkholderia stabilis	t__Animal	s1__Burkholderia stabilis
AB004790.1.1468	d__Bacteria	p__Proteobacteria	c__Gammaproteobacteria	o__Burkholderiales	f__Burkholderiaceae	g__Ralstonia	s__Ralstonia pickettii	t__Animal	s1__Ralstonia pickettii
LS483298.310519.312055	d__Bacteria	p__Firmicutes	c__Bacilli	o__Lactobacillales	f__Streptococcaceae	g__Streptococcus	s__Streptococcus pyogenes	t__Animal	s1__Streptococcus pyogenes
EF588223.1.1390	d__Bacteria	p__Actinobacteriota	c__Actinobacteria	o__Streptomycetales	f__Streptomycetaceae	g__Streptomyces	s__Streptomyces griseus	t__Animal	s1__Streptomyces griseus
HQ603855.1.1473	d__Bacteria	p__Firmicutes	c__Bacilli	o__Lactobacillales	f__Enterococcaceae	g__Enterococcus	s__Enterococcus thailandicus	t__Animal	s1__Enterococcus thailandicus
FN557490.2340066.2341603	d__Bacteria	p__Firmicutes	c__Bacilli	o__Lactobacillales	f__Listeriaceae	g__Listeria	s__Listeria seeligeri serovar 1/2b str. SLCC3954	t__Animal	s1__Listeria seeligeri
KC561121.1.1516	d__Bacteria	p__Firmicutes	c__Bacilli	o__Lactobacillales	f__Lactobacillaceae	g__Limosilactobacillus	s__Lactobacillus reuteri	t__Animal	s1__Lactobacillus reuteri
JN180166.1.1478	d__Bacteria	p__Actinobacteriota	c__Actinobacteria	o__Corynebacteriales	f__Nocardiaceae	g__Nocardia	s__Nocardia salmonicida	t__Animal	s1__Nocardia salmonicida
HM188412.1.1475	d__Bacteria	p__Firmicutes	c__Bacilli	o__Lactobacillales	f__Lactobacillaceae	g__Lacticaseibacillus	s__Lactobacillus casei	t__Animal	s1__Lactobacillus casei
KP267666.1.1247	d__Bacteria	p__Proteobacteria	c__Gammaproteobacteria	o__Pseudomonadales	f__Pseudomonadaceae	g__Pseudomonas	s__Pseudomonas plecoglossicida	t__Animal	s1__Pseudomonas plecoglossicida
HQ455019.1.1426	d__Bacteria	p__Proteobacteria	c__Gammaproteobacteria	o__Pseudomonadales	f__Pseudomonadaceae	g__Pseudomonas	s__Pseudomonas mendocina	t__Animal	s1__Pseudomonas mendocina
CP013313.2938023.2939553	d__Bacteria	p__Proteobacteria	c__Gammaproteobacteria	o__Enterobacterales	f__Vibrionaceae	g__Vibrio	s__Vibrio cholerae	t__Animal	s1__Vibrio cholerae
CP013305.400481.402011	d__Bacteria	p__Proteobacteria	c__Gammaproteobacteria	o__Enterobacterales	f__Vibrionaceae	g__Vibrio	s__Vibrio cholerae	t__Animal	s1__Vibrio cholerae
AF526907.1.1434	d__Bacteria	p__Firmicutes	c__Bacilli	o__Bacillales	f__Bacillaceae	g__Bacillus	s__Bacillus safensis	t__Animal	s1__Bacillus safensis
KX907248.1.1370	d__Bacteria	p__Actinobacteriota	c__Actinobacteria	o__Streptomycetales	f__Streptomycetaceae	g__Streptomyces	s__Streptomyces pratensis	t__Animal	s1__Streptomyces pratensis
FN428795.1.1361	d__Bacteria	p__Bacteroidota	c__Bacteroidia	o__Flavobacteriales	f__Blattabacteriaceae	g__Candidatus Sulcia	s__Candidatus Sulcia muelleri	t__Animal	s1__Candidatus Sulcia
MG263616.1.1383	d__Bacteria	p__Firmicutes	c__Bacilli	o__Bacillales	f__Bacillaceae	g__Bacillus	s__Bacillus megaterium	t__Animal	s1__Bacillus megaterium
KC584766.1.1457	d__Bacteria	p__Proteobacteria	c__Gammaproteobacteria	o__Enterobacterales	f__Budviciaceae	g__Budvicia	s__Budvicia aquatica	t__Animal	s1__Budvicia aquatica
FN543502.247916.249457	d__Bacteria	p__Proteobacteria	c__Gammaproteobacteria	o__Enterobacterales	f__Enterobacteriaceae	g__Citrobacter	s__Citrobacter rodentium ICC168	t__Animal	s1__Citrobacter rodentium
KP256086.1.1507	d__Bacteria	p__Firmicutes	c__Bacilli	o__Lactobacillales	f__Lactobacillaceae	g__Lactiplantibacillus	s__Lactobacillus pentosus	t__Animal	s1__Lactobacillus pentosus
KU221059.1.1272	d__Bacteria	p__Proteobacteria	c__Gammaproteobacteria	o__Burkholderiales	f__Alcaligenaceae	g__Achromobacter	s__Achromobacter insolitus	t__Animal	s1__Achromobacter insolitus
AB108778.1.1497	d__Bacteria	p__Actinobacteriota	c__Actinobacteria	o__Corynebacteriales	f__Nocardiaceae	g__Nocardia	s__Nocardia higoensis	t__Animal	s1__Nocardia higoensis
KP262340.1.1470	d__Bacteria	p__Firmicutes	c__Bacilli	o__Lactobacillales	f__Lactobacillaceae	g__Lactiplantibacillus	s__Lactobacillus plantarum	t__Animal	s1__Lactobacillus plantarum
CP013377.380270.381805	d__Bacteria	p__Proteobacteria	c__Gammaproteobacteria	o__Burkholderiales	f__Burkholderiaceae	g__Burkholderia-Caballeronia-Paraburkholderia	s__Burkholderia pseudomultivorans	t__Animal	s1__Burkholderia pseudomultivorans
AB184107.1.1469	d__Bacteria	p__Actinobacteriota	c__Actinobacteria	o__Streptomycetales	f__Streptomycetaceae	g__Streptomyces	s__Streptomyces ambofaciens	t__Animal	s1__Streptomyces ambofaciens
KC569557.1.1429	d__Bacteria	p__Firmicutes	c__Bacilli	o__Lactobacillales	f__Streptococcaceae	g__Streptococcus	s__Streptococcus anginosus	t__Animal	s1__Streptococcus anginosus
LS483298.597872.599408	d__Bacteria	p__Firmicutes	c__Bacilli	o__Lactobacillales	f__Streptococcaceae	g__Streptococcus	s__Streptococcus pyogenes	t__Animal	s1__Streptococcus pyogenes
LR025742.2314979.2316514	d__Bacteria	p__Proteobacteria	c__Gammaproteobacteria	o__Burkholderiales	f__Burkholderiaceae	g__Burkholderia-Caballeronia-Paraburkholderia	s__Burkholderia stabilis	t__Animal	s1__Burkholderia stabilis
AB184110.1.1455	d__Bacteria	p__Actinobacteriota	c__Actinobacteria	o__Streptomycetales	f__Streptomycetaceae	g__Streptomyces	s__Streptomyces griseus	t__Animal	s1__Streptomyces griseus
EF418604.1.1464	d__Bacteria	p__Actinobacteriota	c__Actinobacteria	o__Corynebacteriales	f__Nocardiaceae	g__Nocardia	s__Nocardia rhamnosiphila	t__Animal	s1__Nocardia rhamnosiphila
FN557490.2571191.2572728	d__Bacteria	p__Firmicutes	c__Bacilli	o__Lactobacillales	f__Listeriaceae	g__Listeria	s__Listeria seeligeri serovar 1/2b str. SLCC3954	t__Animal	s1__Listeria seeligeri
CP013307.2677.4207	d__Bacteria	p__Proteobacteria	c__Gammaproteobacteria	o__Enterobacterales	f__Vibrionaceae	g__Vibrio	s__Vibrio cholerae	t__Animal	s1__Vibrio cholerae
KC561111.1.1513	d__Bacteria	p__Firmicutes	c__Bacilli	o__Lactobacillales	f__Lactobacillaceae	g__Limosilactobacillus	s__Lactobacillus reuteri	t__Animal	s1__Lactobacillus reuteri
KM257647.1.1425	d__Bacteria	p__Firmicutes	c__Bacilli	o__Lactobacillales	f__Enterococcaceae	g__Enterococcus	s__Enterococcus faecium	t__Animal	s1__Enterococcus faecium
KC527058.1.1482	d__Bacteria	p__Actinobacteriota	c__Actinobacteria	o__Corynebacteriales	f__Corynebacteriaceae	g__Corynebacterium	s__Corynebacterium variabile	t__Animal	s1__Corynebacterium variabile
LS483014.1.1439	d__Bacteria	p__Proteobacteria	c__Gammaproteobacteria	o__Enterobacterales	f__Vibrionaceae	g__Vibrio	s__Vibrio splendidus	t__Animal	s1__Vibrio splendidus
KC545891.1.1483	d__Bacteria	p__Firmicutes	c__Bacilli	o__Lactobacillales	f__Streptococcaceae	g__Streptococcus	s__Streptococcus gallolyticus subsp. macedonicus	t__Animal	s1__Streptococcus gallolyticus
KX905162.1.1323	d__Bacteria	p__Firmicutes	c__Bacilli	o__Brevibacillales	f__Brevibacillaceae	g__Brevibacillus	s__Brevibacillus laterosporus	t__Animal	s1__Brevibacillus laterosporus
AB184473.1.1481	d__Bacteria	p__Actinobacteriota	c__Actinobacteria	o__Streptomycetales	f__Streptomycetaceae	g__Streptomyces	s__Streptomyces griseochromogenes subsp. suitaensis	t__Animal	s1__Streptomyces griseochromogenes
JQ982633.1.1300	d__Bacteria	p__Bacteroidota	c__Bacteroidia	o__Flavobacteriales	f__Blattabacteriaceae	g__Candidatus Sulcia	s__Candidatus Sulcia muelleri	t__Animal	s1__Candidatus Sulcia
KC561110.1.1509	d__Bacteria	p__Firmicutes	c__Bacilli	o__Lactobacillales	f__Lactobacillaceae	g__Limosilactobacillus	s__Lactobacillus reuteri	t__Animal	s1__Lactobacillus reuteri
GU201852.1.1455	d__Bacteria	p__Actinobacteriota	c__Actinobacteria	o__Corynebacteriales	f__Nocardiaceae	g__Nocardia	s__Nocardia uniformis	t__Animal	s1__Nocardia uniformis
KM236204.1.1571	d__Bacteria	p__Firmicutes	c__Bacilli	o__Lactobacillales	f__Lactobacillaceae	g__Pediococcus	s__Pediococcus pentosaceus	t__Animal	s1__Pediococcus pentosaceus
KC545907.1.1478	d__Bacteria	p__Firmicutes	c__Bacilli	o__Lactobacillales	f__Lactobacillaceae	g__Leuconostoc	s__Leuconostoc mesenteroides	t__Animal	s1__Leuconostoc mesenteroides
KC562905.1.1400	d__Bacteria	p__Firmicutes	c__Bacilli	o__Lactobacillales	f__Lactobacillaceae	g__Lactiplantibacillus	s__Lactobacillus plantarum	t__Animal	s1__Lactobacillus plantarum
KP256078.1.1512	d__Bacteria	p__Firmicutes	c__Bacilli	o__Lactobacillales	f__Lactobacillaceae	g__Lactiplantibacillus	s__Lactobacillus pentosus	t__Animal	s1__Lactobacillus pentosus
FN428792.1.1398	d__Bacteria	p__Bacteroidota	c__Bacteroidia	o__Flavobacteriales	f__Blattabacteriaceae	g__Candidatus Sulcia	s__Candidatus Sulcia muelleri	t__Animal	s1__Candidatus Sulcia
FN543093.216057.217599	d__Bacteria	p__Proteobacteria	c__Gammaproteobacteria	o__Enterobacterales	f__Enterobacteriaceae	g__Cronobacter	s__Cronobacter turicensis z3032	t__Animal	s1__Cronobacter turicensis
KC545942.1.1488	d__Bacteria	p__Firmicutes	c__Bacilli	o__Lactobacillales	f__Streptococcaceae	g__Streptococcus	s__Streptococcus gallolyticus subsp. macedonicus	t__Animal	s1__Streptococcus gallolyticus
DQ842018.1.1460	d__Bacteria	p__Proteobacteria	c__Gammaproteobacteria	o__Pseudomonadales	f__Pseudomonadaceae	g__Pseudomonas	s__Pseudomonas oleovorans subsp. lubricantis	t__Animal	s1__Pseudomonas oleovorans
FN433041.1.1330	d__Bacteria	p__Proteobacteria	c__Gammaproteobacteria	o__Enterobacterales	f__Enterobacteriaceae	g__Citrobacter	s__Citrobacter farmeri	t__Animal	s1__Citrobacter farmeri
KM349495.1.1423	d__Bacteria	p__Proteobacteria	c__Gammaproteobacteria	o__Pseudomonadales	f__Pseudomonadaceae	g__Pseudomonas	s__Pseudomonas monteilii	t__Animal	s1__Pseudomonas monteilii
AB184760.1.1467	d__Bacteria	p__Actinobacteriota	c__Actinobacteria	o__Streptomycetales	f__Streptomycetaceae	g__Streptomyces	s__Streptomyces hygroscopicus	t__Animal	s1__Streptomyces hygroscopicus
GU166736.1.1455	d__Bacteria	p__Proteobacteria	c__Gammaproteobacteria	o__Enterobacterales	f__Alteromonadaceae	g__Alteromonas	s__Alteromonas naphthalenivorans	t__Animal	s1__Alteromonas naphthalenivorans
KP256075.1.1509	d__Bacteria	p__Firmicutes	c__Bacilli	o__Lactobacillales	f__Lactobacillaceae	g__Lactiplantibacillus	s__Lactobacillus pentosus	t__Animal	s1__Lactobacillus pentosus
KM280651.1.1250	d__Bacteria	p__Proteobacteria	c__Gammaproteobacteria	o__Pseudomonadales	f__Pseudomonadaceae	g__Pseudomonas	s__Pseudomonas resinovorans	t__Animal	s1__Pseudomonas resinovorans
KF933349.1.1503	d__Bacteria	p__Proteobacteria	c__Gammaproteobacteria	o__Enterobacterales	f__Enterobacteriaceae	g__Enterobacter	s__Bacillus coagulans	t__Animal	s1__Bacillus coagulans
FN428791.1.1386	d__Bacteria	p__Bacteroidota	c__Bacteroidia	o__Flavobacteriales	f__Blattabacteriaceae	g__Candidatus Sulcia	s__Candidatus Sulcia muelleri	t__Animal	s1__Candidatus Sulcia
JN084032.1.1396	d__Bacteria	p__Proteobacteria	c__Gammaproteobacteria	o__Enterobacterales	f__Enterobacteriaceae	g__Enterobacter	s__Klebsiella aerogenes	t__Animal	s1__Klebsiella aerogenes
FN356023.1.1504	d__Bacteria	p__Bacteroidota	c__Bacteroidia	o__Bacteroidales	f__Dysgonomonadaceae	g__Dysgonomonas	s__Dysgonomonas hofstadii	t__Animal	s1__Dysgonomonas hofstadii
HQ537062.1.1390	d__Bacteria	p__Actinobacteriota	c__Actinobacteria	o__Streptomycetales	f__Streptomycetaceae	g__Streptomyces	s__Streptomyces albus	t__Animal	s1__Streptomyces albus
MG383749.1.1452	d__Bacteria	p__Firmicutes	c__Bacilli	o__Lactobacillales	f__Lactobacillaceae	g__Levilactobacillus	s__Lactobacillus brevis	t__Animal	s1__Lactobacillus brevis
LS398605.2132890.2134417	d__Bacteria	p__Proteobacteria	c__Gammaproteobacteria	o__Burkholderiales	f__Alcaligenaceae	g__Bordetella	s__Bordetella pertussis	t__Animal	s1__Bordetella pertussis
KP279980.1.1453	d__Bacteria	p__Firmicutes	c__Bacilli	o__Bacillales	f__Bacillaceae	g__Bacillus	s__Bacillus safensis	t__Animal	s1__Bacillus safensis
KC579367.1.1417	d__Bacteria	p__Proteobacteria	c__Gammaproteobacteria	o__Enterobacterales	f__Vibrionaceae	g__Vibrio	s__Listonella anguillarum	t__Animal	s1__Listonella anguillarum
FJ899927.1.1253	d__Bacteria	p__Proteobacteria	c__Gammaproteobacteria	o__Pseudomonadales	f__Thioglobaceae	g__Candidatus Ruthia	s__Vesicomya sp. endosymbiont	t__Animal	s1__Vesicomya sp.
JN175333.1.1525	d__Bacteria	p__Proteobacteria	c__Gammaproteobacteria	o__Enterobacterales	f__Enterobacteriaceae	g__Shimwellia	s__Shimwellia blattae DSM 4481 = NBRC 105725	t__Animal	s1__Shimwellia blattae
LN999987.2517841.2519361	d__Bacteria	p__Firmicutes	c__Bacilli	o__Lactobacillales	f__Enterococcaceae	g__Enterococcus	s__Enterococcus faecium	t__Animal	s1__Enterococcus faecium
KX941836.1.1346	d__Bacteria	p__Proteobacteria	c__Alphaproteobacteria	o__Rhizobiales	f__Rhizobiaceae	g__Ochrobactrum	s__Ochrobactrum intermedium	t__Animal	s1__Ochrobactrum intermedium
AB184563.1.1445	d__Bacteria	p__Actinobacteriota	c__Actinobacteria	o__Streptomycetales	f__Streptomycetaceae	g__Streptomyces	s__Streptomyces hygroscopicus	t__Animal	s1__Streptomyces hygroscopicus
AB184300.1.1454	d__Bacteria	p__Actinobacteriota	c__Actinobacteria	o__Streptomycetales	f__Streptomycetaceae	g__Streptomyces	s__Streptomyces griseus	t__Animal	s1__Streptomyces griseus
HQ616143.1.1288	d__Bacteria	p__Proteobacteria	c__Gammaproteobacteria	o__Enterobacterales	f__Vibrionaceae	g__Vibrio	s__Vibrio furnissii	t__Animal	s1__Vibrio furnissii
KC634264.1.1230	d__Bacteria	p__Proteobacteria	c__Alphaproteobacteria	o__Rhizobiales	f__Rhizobiaceae	g__Ochrobactrum	s__Ochrobactrum intermedium	t__Animal	s1__Ochrobactrum intermedium
FN543502.4781707.4783248	d__Bacteria	p__Proteobacteria	c__Gammaproteobacteria	o__Enterobacterales	f__Enterobacteriaceae	g__Citrobacter	s__Citrobacter rodentium ICC168	t__Animal	s1__Citrobacter rodentium
AF548138.1.1515	d__Bacteria	p__Proteobacteria	c__Gammaproteobacteria	o__Enterobacterales	f__Pectobacteriaceae	g__Sodalis	s__Candidatus Sodalis pierantonius str. SOPE	t__Animal	s1__Candidatus Sodalis
HQ603859.1.1470	d__Bacteria	p__Firmicutes	c__Bacilli	o__Lactobacillales	f__Enterococcaceae	g__Enterococcus	s__Enterococcus durans	t__Animal	s1__Enterococcus durans
AB184632.1.1474	d__Bacteria	p__Actinobacteriota	c__Actinobacteria	o__Streptomycetales	f__Streptomycetaceae	g__Streptomyces	s__Streptomyces avermitilis	t__Animal	s1__Streptomyces avermitilis
FN545816.3873066.3874690	d__Bacteria	p__Firmicutes	c__Clostridia	o__Peptostreptococcales-Tissierellales	f__Peptostreptococcaceae	g__Clostridioides	s__Clostridioides difficile R20291	t__Animal	s1__Clostridioides difficile
KX611574.1.1393	d__Bacteria	p__Firmicutes	c__Bacilli	o__Lactobacillales	f__Lactobacillaceae	g__Pediococcus	s__Pediococcus acidilactici	t__Animal	s1__Pediococcus acidilactici
JN188406.1.1459	d__Bacteria	p__Proteobacteria	c__Gammaproteobacteria	o__Enterobacterales	f__Vibrionaceae	g__Vibrio	s__Vibrio alginolyticus	t__Animal	s1__Vibrio alginolyticus
LS398589.3264256.3265782	d__Bacteria	p__Proteobacteria	c__Gammaproteobacteria	o__Burkholderiales	f__Alcaligenaceae	g__Bordetella	s__Bordetella pertussis	t__Animal	s1__Bordetella pertussis
KC571198.1.1441	d__Bacteria	p__Firmicutes	c__Bacilli	o__Lactobacillales	f__Lactobacillaceae	g__Lactiplantibacillus	s__Lactobacillus plantarum	t__Animal	s1__Lactobacillus plantarum
FJ906925.1.1481	d__Bacteria	p__Proteobacteria	c__Gammaproteobacteria	o__Enterobacterales	f__Enterobacteriaceae	g__Cronobacter	s__Cronobacter sakazakii	t__Animal	s1__Cronobacter sakazakii
FN597254.250046.251582	d__Bacteria	p__Firmicutes	c__Bacilli	o__Lactobacillales	f__Streptococcaceae	g__Streptococcus	s__Streptococcus gallolyticus UCN34	t__Animal	s1__Streptococcus gallolyticus
HQ452862.1.1498	d__Bacteria	p__Firmicutes	c__Bacilli	o__Erysipelotrichales	f__Erysipelotrichaceae	g__Faecalicoccus	s__Faecalicoccus pleomorphus	t__Animal	s1__Faecalicoccus pleomorphus
GU227153.1.1500	d__Bacteria	p__Firmicutes	c__Negativicutes	o__Veillonellales-Selenomonadales	f__Selenomonadaceae	g__Mitsuokella	s__Mitsuokella multacida	t__Animal	s1__Mitsuokella multacida
JQ982617.1.1293	d__Bacteria	p__Bacteroidota	c__Bacteroidia	o__Flavobacteriales	f__Blattabacteriaceae	g__Candidatus Sulcia	s__Candidatus Sulcia muelleri	t__Animal	s1__Candidatus Sulcia
FN538970.381223.382847	d__Bacteria	p__Firmicutes	c__Clostridia	o__Peptostreptococcales-Tissierellales	f__Peptostreptococcaceae	g__Clostridioides	s__Clostridioides difficile CD196	t__Animal	s1__Clostridioides difficile
AB184642.1.1475	d__Bacteria	p__Actinobacteriota	c__Actinobacteria	o__Streptomycetales	f__Streptomycetaceae	g__Streptomyces	s__Streptomyces griseus	t__Animal	s1__Streptomyces griseus
AB184369.1.1475	d__Bacteria	p__Actinobacteriota	c__Actinobacteria	o__Streptomycetales	f__Streptomycetaceae	g__Streptomyces	s__Streptomyces violaceoruber	t__Animal	s1__Streptomyces violaceoruber
AF530476.1.1468	d__Bacteria	p__Proteobacteria	c__Gammaproteobacteria	o__Enterobacterales	f__Enterobacteriaceae	g__Enterobacter	s__Pseudescherichia vulneris	t__Animal	s1__Pseudescherichia vulneris
GU227148.1.1230	d__Bacteria	p__Firmicutes	c__Clostridia	o__Clostridiales	f__Clostridiaceae	g__Clostridium sensu stricto 12	s__Clostridium tyrobutyricum	t__Animal	s1__Clostridium tyrobutyricum
GU186114.1.1508	d__Bacteria	p__Proteobacteria	c__Gammaproteobacteria	o__Xanthomonadales	f__Xanthomonadaceae	g__Stenotrophomonas	s__Stenotrophomonas nitritireducens	t__Animal	s1__Stenotrophomonas nitritireducens
KC679993.1.1500	d__Bacteria	p__Proteobacteria	c__Gammaproteobacteria	o__Enterobacterales	f__Enterobacteriaceae	g__Enterobacter	s__Leclercia adecarboxylata	t__Animal	s1__Leclercia adecarboxylata
LS483298.22845.24381	d__Bacteria	p__Firmicutes	c__Bacilli	o__Lactobacillales	f__Streptococcaceae	g__Streptococcus	s__Streptococcus pyogenes	t__Animal	s1__Streptococcus pyogenes
GU195048.1.1400	d__Bacteria	p__Actinobacteriota	c__Actinobacteria	o__Streptomycetales	f__Streptomycetaceae	g__Streptomyces	s__Streptomyces lydicus	t__Animal	s1__Streptomyces lydicus
FN557490.228549.230086	d__Bacteria	p__Firmicutes	c__Bacilli	o__Lactobacillales	f__Listeriaceae	g__Listeria	s__Listeria seeligeri serovar 1/2b str. SLCC3954	t__Animal	s1__Listeria seeligeri
HQ603865.1.1483	d__Bacteria	p__Firmicutes	c__Bacilli	o__Lactobacillales	f__Lactobacillaceae	g__Lactiplantibacillus	s__Enterococcus durans	t__Animal	s1__Enterococcus durans
KF224909.1.1403	d__Bacteria	p__Proteobacteria	c__Gammaproteobacteria	o__Enterobacterales	f__Enterobacteriaceae	g__Enterobacter	s__Enterobacter hormaechei	t__Animal	s1__Enterobacter hormaechei
AB184699.1.1465	d__Bacteria	p__Actinobacteriota	c__Actinobacteria	o__Streptomycetales	f__Streptomycetaceae	g__Streptomyces	s__Streptomyces griseus	t__Animal	s1__Streptomyces griseus
AB004756.1.1441	d__Bacteria	p__Proteobacteria	c__Gammaproteobacteria	o__Enterobacterales	f__Enterobacteriaceae	g__Raoultella	s__Raoultella ornithinolytica	t__Animal	s1__Raoultella ornithinolytica
HQ454987.1.1422	d__Bacteria	p__Proteobacteria	c__Gammaproteobacteria	o__Pseudomonadales	f__Pseudomonadaceae	g__Pseudomonas	s__Pseudomonas plecoglossicida	t__Animal	s1__Pseudomonas plecoglossicida
KM257645.1.1323	d__Bacteria	p__Firmicutes	c__Bacilli	o__Lactobacillales	f__Enterococcaceae	g__Enterococcus	s__Enterococcus faecium	t__Animal	s1__Enterococcus faecium
KM257654.1.1302	d__Bacteria	p__Firmicutes	c__Bacilli	o__Lactobacillales	f__Enterococcaceae	g__Enterococcus	s__Enterococcus durans	t__Animal	s1__Enterococcus durans
HQ455007.1.1451	d__Bacteria	p__Proteobacteria	c__Gammaproteobacteria	o__Pseudomonadales	f__Pseudomonadaceae	g__Pseudomonas	s__Pseudomonas monteilii	t__Animal	s1__Pseudomonas monteilii
KC617922.1.1479	d__Bacteria	p__Firmicutes	c__Bacilli	o__Lactobacillales	f__Lactobacillaceae	g__Lactiplantibacillus	s__Lactobacillus plantarum	t__Animal	s1__Lactobacillus plantarum
KC545889.1.1508	d__Bacteria	p__Firmicutes	c__Bacilli	o__Lactobacillales	f__Lactobacillaceae	g__Limosilactobacillus	s__Lactobacillus fermentum	t__Animal	s1__Lactobacillus fermentum
JN188412.1.1458	d__Bacteria	p__Proteobacteria	c__Gammaproteobacteria	o__Enterobacterales	f__Vibrionaceae	g__Vibrio	s__Vibrio alginolyticus	t__Animal	s1__Vibrio alginolyticus
KC545902.1.1483	d__Bacteria	p__Firmicutes	c__Bacilli	o__Lactobacillales	f__Streptococcaceae	g__Streptococcus	s__Streptococcus lutetiensis	t__Animal	s1__Streptococcus lutetiensis
FN598874.323589.325080	d__Bacteria	p__Campylobacterota	c__Campylobacteria	o__Campylobacterales	f__Helicobacteraceae	g__Helicobacter	s__Helicobacter pylori B8	t__Animal	s1__Helicobacter pylori
KM257678.1.1260	d__Bacteria	p__Firmicutes	c__Bacilli	o__Lactobacillales	f__Enterococcaceae	g__Enterococcus	s__Enterococcus faecium	t__Animal	s1__Enterococcus faecium
CP013319.186086.187616	d__Bacteria	p__Proteobacteria	c__Gammaproteobacteria	o__Enterobacterales	f__Vibrionaceae	g__Vibrio	s__Vibrio cholerae	t__Animal	s1__Vibrio cholerae
AB004749.1.1449	d__Bacteria	p__Proteobacteria	c__Gammaproteobacteria	o__Enterobacterales	f__Enterobacteriaceae	g__Lelliottia	s__Lelliottia amnigena	t__Animal	s1__Lelliottia amnigena
KC545924.1.1483	d__Bacteria	p__Firmicutes	c__Bacilli	o__Lactobacillales	f__Lactobacillaceae	g__Leuconostoc	s__Leuconostoc mesenteroides	t__Animal	s1__Leuconostoc mesenteroides
KX950815.1.1527	d__Bacteria	p__Proteobacteria	c__Gammaproteobacteria	o__Enterobacterales	f__Shewanellaceae	g__Shewanella	s__Shewanella amazonensis	t__Animal	s1__Shewanella amazonensis
KX957796.1.1431	d__Bacteria	p__Proteobacteria	c__Gammaproteobacteria	o__Pseudomonadales	f__Pseudomonadaceae	g__Pseudomonas	s__Pseudomonas balearica	t__Animal	s1__Pseudomonas balearica
KP261071.1.1444	d__Bacteria	p__Firmicutes	c__Bacilli	o__Bacillales	f__Bacillaceae	g__Bacillus	s__Bacillus safensis	t__Animal	s1__Bacillus safensis
KM257695.1.1381	d__Bacteria	p__Firmicutes	c__Bacilli	o__Lactobacillales	f__Enterococcaceae	g__Enterococcus	s__Enterococcus faecium	t__Animal	s1__Enterococcus faecium
EU434368.1.1453	d__Bacteria	p__Proteobacteria	c__Gammaproteobacteria	o__Pseudomonadales	f__Pseudomonadaceae	g__Pseudomonas	s__Pseudomonas lundensis	t__Animal	s1__Pseudomonas lundensis
KY630657.1.1457	d__Bacteria	p__Firmicutes	c__Bacilli	o__Staphylococcales	f__Staphylococcaceae	g__Staphylococcus	s__Staphylococcus lugdunensis	t__Animal	s1__Staphylococcus lugdunensis
HQ455825.1.1542	d__Bacteria	p__Proteobacteria	c__Gammaproteobacteria	o__Pseudomonadales	f__Pseudomonadaceae	g__Pseudomonas	s__Pseudomonas koreensis	t__Animal	s1__Pseudomonas koreensis
LS483304.2325902.2327441	d__Bacteria	p__Firmicutes	c__Bacilli	o__Staphylococcales	f__Staphylococcaceae	g__Staphylococcus	s__Staphylococcus hyicus	t__Animal	s1__Staphylococcus hyicus
LS398589.2128626.2130152	d__Bacteria	p__Proteobacteria	c__Gammaproteobacteria	o__Burkholderiales	f__Alcaligenaceae	g__Bordetella	s__Bordetella pertussis	t__Animal	s1__Bordetella pertussis
KC539103.1.1326	d__Bacteria	p__Firmicutes	c__Bacilli	o__Lactobacillales	f__Lactobacillaceae	g__Leuconostoc	s__Leuconostoc mesenteroides	t__Animal	s1__Leuconostoc mesenteroides
AB184627.1.1473	d__Bacteria	p__Actinobacteriota	c__Actinobacteria	o__Streptomycetales	f__Streptomycetaceae	g__Streptomyces	s__Streptomyces griseus subsp. formicus	t__Animal	s1__Streptomyces griseus
AM421808.1603544.1605084	d__Bacteria	p__Proteobacteria	c__Gammaproteobacteria	o__Burkholderiales	f__Neisseriaceae	g__Neisseria	s__Neisseria meningitidis FAM18	t__Animal	s1__Neisseria meningitidis
JX003593.1.1365	d__Bacteria	p__Firmicutes	c__Bacilli	o__Lactobacillales	f__Lactobacillaceae	g__Lacticaseibacillus	s__Lactobacillus casei	t__Animal	s1__Lactobacillus casei
JN188409.1.1463	d__Bacteria	p__Proteobacteria	c__Gammaproteobacteria	o__Enterobacterales	f__Vibrionaceae	g__Vibrio	s__Vibrio alginolyticus	t__Animal	s1__Vibrio alginolyticus
KF932274.1.1420	d__Bacteria	p__Firmicutes	c__Bacilli	o__Lactobacillales	f__Lactobacillaceae	g__Limosilactobacillus	s__Lactobacillus fermentum	t__Animal	s1__Lactobacillus fermentum
KF941206.1.1497	d__Bacteria	p__Firmicutes	c__Bacilli	o__Bacillales	f__Bacillaceae	g__Bacillus	s__Bacillus megaterium	t__Animal	s1__Bacillus megaterium
HQ603858.1.1478	d__Bacteria	p__Firmicutes	c__Bacilli	o__Lactobacillales	f__Lactobacillaceae	g__Lactiplantibacillus	s__Enterococcus durans	t__Animal	s1__Enterococcus durans
KM251714.1.1366	d__Bacteria	p__Firmicutes	c__Bacilli	o__Lactobacillales	f__Lactobacillaceae	g__Lactiplantibacillus	s__Lactobacillus plantarum	t__Animal	s1__Lactobacillus plantarum
KC561107.1.1505	d__Bacteria	p__Firmicutes	c__Bacilli	o__Lactobacillales	f__Lactobacillaceae	g__Ligilactobacillus	s__Lactobacillus salivarius	t__Animal	s1__Lactobacillus salivarius
LN999844.1776964.1778504	d__Bacteria	p__Firmicutes	c__Bacilli	o__Lactobacillales	f__Enterococcaceae	g__Enterococcus	s__Enterococcus faecium	t__Animal	s1__Enterococcus faecium
JQ993101.1.1452	d__Bacteria	p__Proteobacteria	c__Gammaproteobacteria	o__Burkholderiales	f__Alcaligenaceae	g__Alcaligenes	s__Alcaligenes faecalis	t__Animal	s1__Alcaligenes faecalis
KM374746.1.1522	d__Bacteria	p__Firmicutes	c__Bacilli	o__Bacillales	f__Bacillaceae	g__Bacillus	s__Bacillus megaterium	t__Animal	s1__Bacillus megaterium
AF530071.1.1499	d__Bacteria	p__Proteobacteria	c__Gammaproteobacteria	o__Pseudomonadales	f__Pseudomonadaceae	g__Pseudomonas	s__Pseudomonas citronellolis	t__Animal	s1__Pseudomonas citronellolis
HM216577.1.1227	d__Bacteria	p__Firmicutes	c__Bacilli	o__Bacillales	f__Planococcaceae	g__Psychrobacillus	s__Lysinibacillus sphaericus	t__Animal	s1__Lysinibacillus sphaericus
AB184398.1.1464	d__Bacteria	p__Actinobacteriota	c__Actinobacteria	o__Streptomycetales	f__Streptomycetaceae	g__Streptomyces	s__Streptomyces pactum	t__Animal	s1__Streptomyces pactum
AB184781.1.1481	d__Bacteria	p__Actinobacteriota	c__Actinobacteria	o__Streptomycetales	f__Streptomycetaceae	g__Streptomyces	s__Streptomyces albus	t__Animal	s1__Streptomyces albus
FN538970.3947905.3949529	d__Bacteria	p__Firmicutes	c__Clostridia	o__Peptostreptococcales-Tissierellales	f__Peptostreptococcaceae	g__Clostridioides	s__Clostridioides difficile CD196	t__Animal	s1__Clostridioides difficile
CP013390.35894.37429	d__Bacteria	p__Proteobacteria	c__Gammaproteobacteria	o__Burkholderiales	f__Burkholderiaceae	g__Burkholderia-Caballeronia-Paraburkholderia	s__Burkholderia contaminans	t__Animal	s1__Burkholderia contaminans
HQ612241.1.1478	d__Bacteria	p__Actinobacteriota	c__Actinobacteria	o__Corynebacteriales	f__Corynebacteriaceae	g__Corynebacterium	s__Corynebacterium deserti	t__Animal	s1__Corynebacterium deserti
LN999987.432889.434409	d__Bacteria	p__Firmicutes	c__Bacilli	o__Lactobacillales	f__Enterococcaceae	g__Enterococcus	s__Enterococcus faecium	t__Animal	s1__Enterococcus faecium
FN545816.378649.380273	d__Bacteria	p__Firmicutes	c__Clostridia	o__Peptostreptococcales-Tissierellales	f__Peptostreptococcaceae	g__Clostridioides	s__Clostridioides difficile R20291	t__Animal	s1__Clostridioides difficile
FN538970.3792282.3793906	d__Bacteria	p__Firmicutes	c__Clostridia	o__Peptostreptococcales-Tissierellales	f__Peptostreptococcaceae	g__Clostridioides	s__Clostridioides difficile CD196	t__Animal	s1__Clostridioides difficile
AB184748.1.1469	d__Bacteria	p__Actinobacteriota	c__Actinobacteria	o__Streptomycetales	f__Streptomycetaceae	g__Streptomyces	s__Streptomyces griseus subsp. rhodochrous	t__Animal	s1__Streptomyces griseus
AB184434.1.1475	d__Bacteria	p__Actinobacteriota	c__Actinobacteria	o__Streptomycetales	f__Streptomycetaceae	g__Streptomyces	s__Streptomyces fulvissimus	t__Animal	s1__Streptomyces fulvissimus
GU186122.1.1501	d__Bacteria	p__Proteobacteria	c__Gammaproteobacteria	o__Pseudomonadales	f__Pseudomonadaceae	g__Pseudomonas	s__Pseudomonas mandelii	t__Animal	s1__Pseudomonas mandelii
KC668308.1.1510	d__Bacteria	p__Firmicutes	c__Bacilli	o__Bacillales	f__Bacillaceae	g__Bacillus	s__Bacillus megaterium	t__Animal	s1__Bacillus megaterium
AF533352.1.1433	d__Bacteria	p__Proteobacteria	c__Alphaproteobacteria	o__Acetobacterales	f__Acetobacteraceae	g__Roseomonas	s__Roseomonas gilardii	t__Animal	s1__Roseomonas gilardii
AB108771.1.1517	d__Bacteria	p__Actinobacteriota	c__Actinobacteria	o__Corynebacteriales	f__Nocardiaceae	g__Nocardia	s__Nocardia abscessus	t__Animal	s1__Nocardia abscessus
KF170317.1.1449	d__Bacteria	p__Proteobacteria	c__Gammaproteobacteria	o__Enterobacterales	f__Shewanellaceae	g__Shewanella	s__Shewanella loihica	t__Animal	s1__Shewanella loihica
KP256083.1.1511	d__Bacteria	p__Firmicutes	c__Bacilli	o__Lactobacillales	f__Lactobacillaceae	g__Lactiplantibacillus	s__Lactobacillus pentosus	t__Animal	s1__Lactobacillus pentosus
AB184428.1.1470	d__Bacteria	p__Actinobacteriota	c__Actinobacteria	o__Streptomycetales	f__Streptomycetaceae	g__Streptomyces	s__Streptomyces hygroscopicus	t__Animal	s1__Streptomyces hygroscopicus
FN543093.352587.354129	d__Bacteria	p__Proteobacteria	c__Gammaproteobacteria	o__Enterobacterales	f__Enterobacteriaceae	g__Cronobacter	s__Cronobacter turicensis z3032	t__Animal	s1__Cronobacter turicensis
KP278034.1.1514	d__Bacteria	p__Proteobacteria	c__Gammaproteobacteria	o__Enterobacterales	f__Pasteurellaceae	g__Muribacter	s__Haemophilus influenzae-murium	t__Animal	s1__Haemophilus influenzae-murium
AB108779.1.1499	d__Bacteria	p__Actinobacteriota	c__Actinobacteria	o__Corynebacteriales	f__Nocardiaceae	g__Nocardia	s__Nocardia araoensis	t__Animal	s1__Nocardia araoensis
AM493669.1.1377	d__Bacteria	p__Firmicutes	c__Bacilli	o__Bacillales	f__Planococcaceae	g__Lysinibacillus	s__Lysinibacillus sphaericus	t__Animal	s1__Lysinibacillus sphaericus
FN543093.3972017.3973559	d__Bacteria	p__Proteobacteria	c__Gammaproteobacteria	o__Enterobacterales	f__Enterobacteriaceae	g__Cronobacter	s__Cronobacter turicensis z3032	t__Animal	s1__Cronobacter turicensis
AB184522.1.1480	d__Bacteria	p__Actinobacteriota	c__Actinobacteria	o__Streptomycetales	f__Streptomycetaceae	g__Streptomyces	s__Streptomyces albus subsp. coleimyceticus	t__Animal	s1__Streptomyces albus
KF224910.1.1400	d__Bacteria	p__Proteobacteria	c__Gammaproteobacteria	o__Enterobacterales	f__Enterobacteriaceae	g__Enterobacter	s__Enterobacter hormaechei	t__Animal	s1__Enterobacter hormaechei
KC683715.1.1297	d__Bacteria	p__Bacteroidota	c__Bacteroidia	o__Flavobacteriales	f__Weeksellaceae	g__Chryseobacterium	s__Chryseobacterium indologenes	t__Animal	s1__Chryseobacterium indologenes
JX003592.1.1279	d__Bacteria	p__Firmicutes	c__Bacilli	o__Lactobacillales	f__Lactobacillaceae	g__Lacticaseibacillus	s__Lactobacillus casei	t__Animal	s1__Lactobacillus casei
KF241146.1.1500	d__Bacteria	p__Proteobacteria	c__Gammaproteobacteria	o__Burkholderiales	f__Burkholderiaceae	g__Burkholderia-Caballeronia-Paraburkholderia	s__Burkholderia ambifaria	t__Animal	s1__Burkholderia ambifaria
CP013392.836976.838511	d__Bacteria	p__Proteobacteria	c__Gammaproteobacteria	o__Burkholderiales	f__Burkholderiaceae	g__Burkholderia-Caballeronia-Paraburkholderia	s__Burkholderia contaminans	t__Animal	s1__Burkholderia contaminans
CP013315.2695410.2696940	d__Bacteria	p__Proteobacteria	c__Gammaproteobacteria	o__Enterobacterales	f__Vibrionaceae	g__Vibrio	s__Vibrio cholerae	t__Animal	s1__Vibrio cholerae
FN538970.2985829.2987453	d__Bacteria	p__Firmicutes	c__Clostridia	o__Peptostreptococcales-Tissierellales	f__Peptostreptococcaceae	g__Clostridioides	s__Clostridioides difficile CD196	t__Animal	s1__Clostridioides difficile
LS483298.81920.83456	d__Bacteria	p__Firmicutes	c__Bacilli	o__Lactobacillales	f__Streptococcaceae	g__Streptococcus	s__Streptococcus pyogenes	t__Animal	s1__Streptococcus pyogenes
FN597254.79431.80967	d__Bacteria	p__Firmicutes	c__Bacilli	o__Lactobacillales	f__Streptococcaceae	g__Streptococcus	s__Streptococcus gallolyticus UCN34	t__Animal	s1__Streptococcus gallolyticus
KC573503.1.1348	d__Bacteria	p__Firmicutes	c__Bacilli	o__Bacillales	f__Bacillaceae	g__Bacillus	s__Bacillus megaterium	t__Animal	s1__Bacillus megaterium
AB184565.1.1423	d__Bacteria	p__Actinobacteriota	c__Actinobacteria	o__Streptomycetales	f__Streptomycetaceae	g__Streptomyces	s__Streptomyces hygroscopicus	t__Animal	s1__Streptomyces hygroscopicus
FN557490.1801435.1802972	d__Bacteria	p__Firmicutes	c__Bacilli	o__Lactobacillales	f__Listeriaceae	g__Listeria	s__Listeria seeligeri serovar 1/2b str. SLCC3954	t__Animal	s1__Listeria seeligeri
JN180217.1.1476	d__Bacteria	p__Actinobacteriota	c__Actinobacteria	o__Streptomycetales	f__Streptomycetaceae	g__Streptomyces	s__Streptomyces lydicus	t__Animal	s1__Streptomyces lydicus
AB184775.1.1479	d__Bacteria	p__Actinobacteriota	c__Actinobacteria	o__Streptomycetales	f__Streptomycetaceae	g__Streptomyces	s__Streptomyces alboflavus	t__Animal	s1__Streptomyces alboflavus
KC577173.1.1387	d__Bacteria	p__Actinobacteriota	c__Actinobacteria	o__Corynebacteriales	f__Nocardiaceae	g__Nocardia	s__Nocardia thailandica	t__Animal	s1__Nocardia thailandica
FN543502.4122125.4123666	d__Bacteria	p__Proteobacteria	c__Gammaproteobacteria	o__Enterobacterales	f__Enterobacteriaceae	g__Citrobacter	s__Citrobacter rodentium ICC168	t__Animal	s1__Citrobacter rodentium
FN646633.1.1424	d__Bacteria	p__Firmicutes	c__Bacilli	o__Brevibacillales	f__Brevibacillaceae	g__Brevibacillus	s__Brevibacillus brevis	t__Animal	s1__Brevibacillus brevis
KP268769.1.1372	d__Bacteria	p__Proteobacteria	c__Gammaproteobacteria	o__Pseudomonadales	f__Pseudomonadaceae	g__Pseudomonas	s__Pseudomonas azotoformans	t__Animal	s1__Pseudomonas azotoformans
LC026160.1.1504	d__Bacteria	p__Actinobacteriota	c__Actinobacteria	o__Streptomycetales	f__Streptomycetaceae	g__Streptomyces	s__Streptomyces lividans	t__Animal	s1__Streptomyces lividans
AB184697.1.1465	d__Bacteria	p__Actinobacteriota	c__Actinobacteria	o__Streptomycetales	f__Streptomycetaceae	g__Streptomyces	s__Streptomyces violaceoruber	t__Animal	s1__Streptomyces violaceoruber
GU220024.1.1478	d__Bacteria	p__Firmicutes	c__Bacilli	o__Lactobacillales	f__Lactobacillaceae	g__Levilactobacillus	s__Lactobacillus brevis	t__Animal	s1__Lactobacillus brevis
AF530069.1.1499	d__Bacteria	p__Proteobacteria	c__Gammaproteobacteria	o__Pseudomonadales	f__Pseudomonadaceae	g__Pseudomonas	s__Pseudomonas citronellolis	t__Animal	s1__Pseudomonas citronellolis
FN543093.3328365.3329907	d__Bacteria	p__Proteobacteria	c__Gammaproteobacteria	o__Enterobacterales	f__Enterobacteriaceae	g__Cronobacter	s__Cronobacter turicensis z3032	t__Animal	s1__Cronobacter turicensis
FN543502.3975303.3976844	d__Bacteria	p__Proteobacteria	c__Gammaproteobacteria	o__Enterobacterales	f__Enterobacteriaceae	g__Citrobacter	s__Citrobacter rodentium ICC168	t__Animal	s1__Citrobacter rodentium
LS398590.2260450.2261977	d__Bacteria	p__Proteobacteria	c__Gammaproteobacteria	o__Burkholderiales	f__Alcaligenaceae	g__Bordetella	s__Bordetella pertussis	t__Animal	s1__Bordetella pertussis
MG371995.1.1430	d__Bacteria	p__Proteobacteria	c__Gammaproteobacteria	o__Enterobacterales	f__Enterobacteriaceae	g__Enterobacter	s__Enterobacter hormaechei subsp. xiangfangensis	t__Animal	s1__Enterobacter hormaechei
AB004661.1.1507	d__Bacteria	p__Firmicutes	c__Bacilli	o__Lactobacillales	f__Lactobacillaceae	g__Leuconostoc	s__Leuconostoc gelidum	t__Animal	s1__Leuconostoc gelidum
KF929420.1.1470	d__Bacteria	p__Firmicutes	c__Bacilli	o__Lactobacillales	f__Lactobacillaceae	g__Lactiplantibacillus	s__Lactobacillus plantarum	t__Animal	s1__Lactobacillus plantarum
KR995239.1.1316	d__Bacteria	p__Actinobacteriota	c__Actinobacteria	o__Corynebacteriales	f__Mycobacteriaceae	g__Mycobacterium	s__Mycobacterium obuense	t__Animal	s1__Mycobacterium obuense
CP013393.2237151.2238686	d__Bacteria	p__Proteobacteria	c__Gammaproteobacteria	o__Burkholderiales	f__Burkholderiaceae	g__Burkholderia-Caballeronia-Paraburkholderia	s__Burkholderia vietnamiensis	t__Animal	s1__Burkholderia vietnamiensis
CP013328.165012.166555	d__Bacteria	p__Fusobacteriota	c__Fusobacteriia	o__Fusobacteriales	f__Fusobacteriaceae	g__Fusobacterium	s__Fusobacterium nucleatum subsp. polymorphum	t__Animal	s1__Fusobacterium nucleatum
EU497053.1.1339	d__Bacteria	p__Proteobacteria	c__Alphaproteobacteria	o__Caulobacterales	f__Caulobacteraceae	g__Brevundimonas	s__Brevundimonas diminuta	t__Animal	s1__Brevundimonas diminuta
JN180164.1.1458	d__Bacteria	p__Actinobacteriota	c__Actinobacteria	o__Corynebacteriales	f__Nocardiaceae	g__Nocardia	s__Nocardia carnea	t__Animal	s1__Nocardia carnea
KC545900.1.1497	d__Bacteria	p__Firmicutes	c__Bacilli	o__Lactobacillales	f__Enterococcaceae	g__Enterococcus	s__Enterococcus faecium	t__Animal	s1__Enterococcus faecium
FN563149.1865933.1867451	d__Bacteria	p__Actinobacteriota	c__Actinobacteria	o__Corynebacteriales	f__Nocardiaceae	g__Rhodococcus	s__Rhodococcus hoagii 103S	t__Animal	s1__Rhodococcus hoagii
FN598874.97505.98996	d__Bacteria	p__Campylobacterota	c__Campylobacteria	o__Campylobacterales	f__Helicobacteraceae	g__Helicobacter	s__Helicobacter pylori B8	t__Animal	s1__Helicobacter pylori
AB006119.1.1363	d__Bacteria	p__Firmicutes	c__Bacilli	o__Lactobacillales	f__Streptococcaceae	g__Streptococcus	s__Streptococcus anginosus	t__Animal	s1__Streptococcus anginosus
CP013393.273347.274881	d__Bacteria	p__Proteobacteria	c__Gammaproteobacteria	o__Burkholderiales	f__Burkholderiaceae	g__Burkholderia-Caballeronia-Paraburkholderia	s__Burkholderia vietnamiensis	t__Animal	s1__Burkholderia vietnamiensis
LS483295.409856.411356	d__Bacteria	p__Campylobacterota	c__Campylobacteria	o__Campylobacterales	f__Campylobacteraceae	g__Campylobacter	s__Campylobacter jejuni subsp. doylei	t__Animal	s1__Campylobacter jejuni
KC623947.1.1371	d__Bacteria	p__Firmicutes	c__Bacilli	o__Bacillales	f__Bacillaceae	g__Bacillus	s__Bacillus safensis	t__Animal	s1__Bacillus safensis
KC545933.1.1499	d__Bacteria	p__Firmicutes	c__Bacilli	o__Lactobacillales	f__Lactobacillaceae	g__Leuconostoc	s__Leuconostoc lactis	t__Animal	s1__Leuconostoc lactis
KR995260.1.1322	d__Bacteria	p__Actinobacteriota	c__Actinobacteria	o__Corynebacteriales	f__Mycobacteriaceae	g__Mycobacterium	s__Mycobacterium abscessus	t__Animal	s1__Mycobacterium abscessus
KC608761.1.1430	d__Bacteria	p__Proteobacteria	c__Gammaproteobacteria	o__Burkholderiales	f__Alcaligenaceae	g__Alcaligenes	s__Alcaligenes faecalis	t__Animal	s1__Alcaligenes faecalis
KM257716.1.1311	d__Bacteria	p__Firmicutes	c__Bacilli	o__Lactobacillales	f__Enterococcaceae	g__Enterococcus	s__Enterococcus faecium	t__Animal	s1__Enterococcus faecium
KX611575.1.1353	d__Bacteria	p__Firmicutes	c__Bacilli	o__Lactobacillales	f__Lactobacillaceae	g__Lactiplantibacillus	s__Lactobacillus plantarum	t__Animal	s1__Lactobacillus plantarum
FN543502.3934001.3935542	d__Bacteria	p__Proteobacteria	c__Gammaproteobacteria	o__Enterobacterales	f__Enterobacteriaceae	g__Citrobacter	s__Citrobacter rodentium ICC168	t__Animal	s1__Citrobacter rodentium
EF626945.1.1495	d__Bacteria	p__Proteobacteria	c__Gammaproteobacteria	o__Enterobacterales	f__Morganellaceae	g__Proteus	s__Proteus mirabilis	t__Animal	s1__Proteus mirabilis
LN999844.2432241.2433781	d__Bacteria	p__Firmicutes	c__Bacilli	o__Lactobacillales	f__Enterococcaceae	g__Enterococcus	s__Enterococcus faecium	t__Animal	s1__Enterococcus faecium
MG461179.1.1594	d__Bacteria	p__Proteobacteria	c__Gammaproteobacteria	o__Pseudomonadales	f__Moraxellaceae	g__Moraxella	s__Moraxella catarrhalis	t__Animal	s1__Moraxella catarrhalis
JN091175.1.1375	d__Bacteria	p__Actinobacteriota	c__Actinobacteria	o__Corynebacteriales	f__Nocardiaceae	g__Nocardia	s__Nocardia brasiliensis	t__Animal	s1__Nocardia brasiliensis
CP013398.302586.304121	d__Bacteria	p__Proteobacteria	c__Gammaproteobacteria	o__Burkholderiales	f__Burkholderiaceae	g__Burkholderia-Caballeronia-Paraburkholderia	s__Burkholderia seminalis	t__Animal	s1__Burkholderia seminalis
KM257685.1.1416	d__Bacteria	p__Firmicutes	c__Bacilli	o__Lactobacillales	f__Lactobacillaceae	g__Pediococcus	s__Pediococcus acidilactici	t__Animal	s1__Pediococcus acidilactici
FN543502.2676383.2677924	d__Bacteria	p__Proteobacteria	c__Gammaproteobacteria	o__Enterobacterales	f__Enterobacteriaceae	g__Citrobacter	s__Citrobacter rodentium ICC168	t__Animal	s1__Citrobacter rodentium
KX897174.1.1390	d__Bacteria	p__Firmicutes	c__Bacilli	o__Bacillales	f__Bacillaceae	g__Bacillus	s__Bacillus safensis	t__Animal	s1__Bacillus safensis
AF533353.1.1411	d__Bacteria	p__Proteobacteria	c__Alphaproteobacteria	o__Acetobacterales	f__Acetobacteraceae	g__Roseomonas	s__Roseomonas cervicalis	t__Animal	s1__Roseomonas cervicalis
KC545940.1.1488	d__Bacteria	p__Firmicutes	c__Bacilli	o__Lactobacillales	f__Lactobacillaceae	g__Leuconostoc	s__Leuconostoc mesenteroides	t__Animal	s1__Leuconostoc mesenteroides
KR995267.1.1322	d__Bacteria	p__Actinobacteriota	c__Actinobacteria	o__Corynebacteriales	f__Mycobacteriaceae	g__Mycobacterium	s__Mycobacterium abscessus	t__Animal	s1__Mycobacterium abscessus
LS483304.964389.965928	d__Bacteria	p__Firmicutes	c__Bacilli	o__Staphylococcales	f__Staphylococcaceae	g__Staphylococcus	s__Staphylococcus hyicus	t__Animal	s1__Staphylococcus hyicus
LS398590.3279876.3281403	d__Bacteria	p__Proteobacteria	c__Gammaproteobacteria	o__Burkholderiales	f__Alcaligenaceae	g__Bordetella	s__Bordetella pertussis	t__Animal	s1__Bordetella pertussis
FN564567.1.1378	d__Bacteria	p__Actinobacteriota	c__Actinobacteria	o__Corynebacteriales	f__Corynebacteriaceae	g__Corynebacterium	s__Corynebacterium xerosis	t__Animal	s1__Corynebacterium xerosis
KF245466.1.1478	d__Bacteria	p__Proteobacteria	c__Gammaproteobacteria	o__Enterobacterales	f__Vibrionaceae	g__Vibrio	s__Vibrio campbellii	t__Animal	s1__Vibrio campbellii
CP013394.2135761.2137296	d__Bacteria	p__Proteobacteria	c__Gammaproteobacteria	o__Burkholderiales	f__Burkholderiaceae	g__Burkholderia-Caballeronia-Paraburkholderia	s__Burkholderia vietnamiensis	t__Animal	s1__Burkholderia vietnamiensis
AF537362.1.1460	d__Bacteria	p__Actinobacteriota	c__Actinobacteria	o__Corynebacteriales	f__Mycobacteriaceae	g__Mycobacterium	s__Mycobacterium peregrinum	t__Animal	s1__Mycobacterium peregrinum
LC269314.1.1456	d__Bacteria	p__Actinobacteriota	c__Actinobacteria	o__Streptomycetales	f__Streptomycetaceae	g__Streptomyces	s__Streptomyces griseus	t__Animal	s1__Streptomyces griseus
MG432702.1.1539	d__Bacteria	p__Firmicutes	c__Bacilli	o__Bacillales	f__Bacillaceae	g__Bacillus	s__Bacillus paralicheniformis	t__Animal	s1__Bacillus paralicheniformis
KC662462.1.1346	d__Bacteria	p__Firmicutes	c__Bacilli	o__Bacillales	f__Bacillaceae	g__Bacillus	s__Bacillus megaterium	t__Animal	s1__Bacillus megaterium
KX618405.1.1458	d__Bacteria	p__Proteobacteria	c__Gammaproteobacteria	o__Enterobacterales	f__Enterobacteriaceae	g__Kluyvera	s__Enterobacteriaceae bacterium	t__Animal	s1__Enterobacteriaceae bacterium
HQ444148.1.1213	d__Bacteria	p__Proteobacteria	c__Alphaproteobacteria	o__Rhizobiales	f__Rhizobiaceae	g__Bartonella	s__Candidatus Bartonella bettongiae	t__Animal	s1__Candidatus Bartonella
AB004748.1.1450	d__Bacteria	p__Proteobacteria	c__Gammaproteobacteria	o__Enterobacterales	f__Enterobacteriaceae	g__Pluralibacter	s__Pluralibacter gergoviae	t__Animal	s1__Pluralibacter gergoviae
EF635305.1.1463	d__Bacteria	p__Proteobacteria	c__Gammaproteobacteria	o__Enterobacterales	f__Vibrionaceae	g__Vibrio	s__Vibrio harveyi	t__Animal	s1__Vibrio harveyi
LN999987.1621361.1622882	d__Bacteria	p__Firmicutes	c__Bacilli	o__Lactobacillales	f__Enterococcaceae	g__Enterococcus	s__Enterococcus faecium	t__Animal	s1__Enterococcus faecium
KR995266.1.1318	d__Bacteria	p__Actinobacteriota	c__Actinobacteria	o__Corynebacteriales	f__Mycobacteriaceae	g__Mycobacterium	s__Mycobacterium abscessus	t__Animal	s1__Mycobacterium abscessus
FN554713.1.1288	d__Bacteria	p__Firmicutes	c__Bacilli	o__Staphylococcales	f__Staphylococcaceae	g__Staphylococcus	s__Staphylococcus capitis	t__Animal	s1__Staphylococcus capitis
LC269396.1.1394	d__Bacteria	p__Firmicutes	c__Bacilli	o__Lactobacillales	f__Lactobacillaceae	g__Weissella	s__Weissella confusa	t__Animal	s1__Weissella confusa
KF933606.1.1418	d__Bacteria	p__Firmicutes	c__Bacilli	o__Bacillales	f__Bacillaceae	g__Bacillus	s__Bacillus megaterium	t__Animal	s1__Bacillus megaterium
AF530073.1.1499	d__Bacteria	p__Proteobacteria	c__Gammaproteobacteria	o__Pseudomonadales	f__Pseudomonadaceae	g__Pseudomonas	s__Pseudomonas citronellolis	t__Animal	s1__Pseudomonas citronellolis
FN545816.3066387.3068009	d__Bacteria	p__Firmicutes	c__Clostridia	o__Peptostreptococcales-Tissierellales	f__Peptostreptococcaceae	g__Clostridioides	s__Clostridioides difficile R20291	t__Animal	s1__Clostridioides difficile
LC259116.1.1421	d__Bacteria	p__Firmicutes	c__Bacilli	o__Bacillales	f__Bacillaceae	g__Bacillus	s__Bacillus megaterium	t__Animal	s1__Bacillus megaterium
GU129144.1.1466	d__Bacteria	p__Firmicutes	c__Bacilli	o__Bacillales	f__Planococcaceae	g__Lysinibacillus	s__Lysinibacillus sphaericus	t__Animal	s1__Lysinibacillus sphaericus
LC020492.1.1491	d__Bacteria	p__Firmicutes	c__Clostridia	o__Clostridiales	f__Clostridiaceae	g__Clostridium sensu stricto 1	s__Clostridium beijerinckii	t__Animal	s1__Clostridium beijerinckii
LS398605.3281484.3283011	d__Bacteria	p__Proteobacteria	c__Gammaproteobacteria	o__Burkholderiales	f__Alcaligenaceae	g__Bordetella	s__Bordetella pertussis	t__Animal	s1__Bordetella pertussis
HQ603857.1.1476	d__Bacteria	p__Firmicutes	c__Bacilli	o__Lactobacillales	f__Lactobacillaceae	g__Lactiplantibacillus	s__Enterococcus durans	t__Animal	s1__Enterococcus durans
CP013319.371836.373367	d__Bacteria	p__Proteobacteria	c__Gammaproteobacteria	o__Enterobacterales	f__Vibrionaceae	g__Vibrio	s__Vibrio cholerae	t__Animal	s1__Vibrio cholerae
LS483306.159545.161091	d__Bacteria	p__Firmicutes	c__Bacilli	o__Lactobacillales	f__Enterococcaceae	g__Enterococcus	s__Enterococcus cecorum	t__Animal	s1__Enterococcus cecorum
CP013398.520964.522499	d__Bacteria	p__Proteobacteria	c__Gammaproteobacteria	o__Burkholderiales	f__Burkholderiaceae	g__Burkholderia-Caballeronia-Paraburkholderia	s__Burkholderia seminalis	t__Animal	s1__Burkholderia seminalis
GU227613.1.1465	d__Bacteria	p__Proteobacteria	c__Gammaproteobacteria	o__Pseudomonadales	f__Pseudomonadaceae	g__Pseudomonas	s__Pseudomonas mendocina	t__Animal	s1__Pseudomonas mendocina
AF550632.1.1417	d__Bacteria	p__Campylobacterota	c__Campylobacteria	o__Campylobacterales	f__Campylobacteraceae	g__Campylobacter	s__Campylobacter peloridis	t__Animal	s1__Campylobacter peloridis
LS398605.2464910.2466437	d__Bacteria	p__Proteobacteria	c__Gammaproteobacteria	o__Burkholderiales	f__Alcaligenaceae	g__Bordetella	s__Bordetella pertussis	t__Animal	s1__Bordetella pertussis
AB184829.1.1478	d__Bacteria	p__Actinobacteriota	c__Actinobacteria	o__Streptomycetales	f__Streptomycetaceae	g__Streptomyces	s__Streptomyces violaceoruber	t__Animal	s1__Streptomyces violaceoruber
FN401327.1.1501	d__Bacteria	p__Campylobacterota	c__Campylobacteria	o__Campylobacterales	f__Campylobacteraceae	g__Campylobacter	s__Campylobacter ureolyticus	t__Animal	s1__Campylobacter ureolyticus
CP013334.2208986.2210529	d__Bacteria	p__Fusobacteriota	c__Fusobacteriia	o__Fusobacteriales	f__Fusobacteriaceae	g__Fusobacterium	s__Fusobacterium hwasookii ChDC F300	t__Animal	s1__Fusobacterium hwasookii
EU434530.1.1378	d__Bacteria	p__Proteobacteria	c__Alphaproteobacteria	o__Caulobacterales	f__Caulobacteraceae	g__Brevundimonas	s__Brevundimonas diminuta	t__Animal	s1__Brevundimonas diminuta
JN200818.1.1499	d__Bacteria	p__Proteobacteria	c__Gammaproteobacteria	o__Enterobacterales	f__Morganellaceae	g__Photorhabdus	s__Photorhabdus luminescens	t__Animal	s1__Photorhabdus luminescens
KM374748.1.1521	d__Bacteria	p__Firmicutes	c__Bacilli	o__Bacillales	f__Bacillaceae	g__Bacillus	s__Bacillus megaterium	t__Animal	s1__Bacillus megaterium
MG461549.1.1352	d__Bacteria	p__Proteobacteria	c__Gammaproteobacteria	o__Enterobacterales	f__Enterobacteriaceae	g__Enterobacter	s__Enterobacter hormaechei subsp. xiangfangensis	t__Animal	s1__Enterobacter hormaechei
MG371999.1.1382	d__Bacteria	p__Proteobacteria	c__Gammaproteobacteria	o__Enterobacterales	f__Enterobacteriaceae	g__Enterobacter	s__Enterobacter hormaechei subsp. xiangfangensis	t__Animal	s1__Enterobacter hormaechei
FN545816.4028691.4030315	d__Bacteria	p__Firmicutes	c__Clostridia	o__Peptostreptococcales-Tissierellales	f__Peptostreptococcaceae	g__Clostridioides	s__Clostridioides difficile R20291	t__Animal	s1__Clostridioides difficile
FJ976592.1.1387	d__Bacteria	p__Proteobacteria	c__Gammaproteobacteria	o__Enterobacterales	f__Enterobacteriaceae	g__Enterobacter	s__Klebsiella aerogenes	t__Animal	s1__Klebsiella aerogenes
FN543093.312236.313779	d__Bacteria	p__Proteobacteria	c__Gammaproteobacteria	o__Enterobacterales	f__Enterobacteriaceae	g__Cronobacter	s__Cronobacter turicensis z3032	t__Animal	s1__Cronobacter turicensis
CP013393.477231.478766	d__Bacteria	p__Proteobacteria	c__Gammaproteobacteria	o__Burkholderiales	f__Burkholderiaceae	g__Burkholderia-Caballeronia-Paraburkholderia	s__Burkholderia vietnamiensis	t__Animal	s1__Burkholderia vietnamiensis
KF224923.1.1448	d__Bacteria	p__Firmicutes	c__Bacilli	o__Bacillales	f__Bacillaceae	g__Bacillus	s__Bacillus megaterium	t__Animal	s1__Bacillus megaterium
FN557490.1692736.1694273	d__Bacteria	p__Firmicutes	c__Bacilli	o__Lactobacillales	f__Listeriaceae	g__Listeria	s__Listeria seeligeri serovar 1/2b str. SLCC3954	t__Animal	s1__Listeria seeligeri
KF939602.1.1391	d__Bacteria	p__Proteobacteria	c__Gammaproteobacteria	o__Enterobacterales	f__Enterobacteriaceae	g__Enterobacter	s__Enterobacteriaceae bacterium S2A	t__Animal	s1__Enterobacteriaceae bacterium
AB184773.1.1478	d__Bacteria	p__Actinobacteriota	c__Actinobacteria	o__Streptomycetales	f__Streptomycetaceae	g__Streptomyces	s__Streptomyces albus	t__Animal	s1__Streptomyces albus
FN652779.877107.878656	d__Bacteria	p__Verrucomicrobiota	c__Chlamydiae	o__Chlamydiales	f__Chlamydiaceae	g__Chlamydia	s__Chlamydia trachomatis Sweden2	t__Animal	s1__Chlamydia trachomatis
CP013336.764561.766104	d__Bacteria	p__Fusobacteriota	c__Fusobacteriia	o__Fusobacteriales	f__Fusobacteriaceae	g__Fusobacterium	s__Fusobacterium hwasookii ChDC F206	t__Animal	s1__Fusobacterium hwasookii
KC699543.1.1346	d__Bacteria	p__Proteobacteria	c__Gammaproteobacteria	o__Pseudomonadales	f__Pseudomonadaceae	g__Pseudomonas	s__Pseudomonas plecoglossicida	t__Animal	s1__Pseudomonas plecoglossicida
MG371998.1.1466	d__Bacteria	p__Firmicutes	c__Bacilli	o__Bacillales	f__Bacillaceae	g__Bacillus	s__Enterobacter hormaechei subsp. xiangfangensis	t__Animal	s1__Enterobacter hormaechei
AB184674.1.1459	d__Bacteria	p__Actinobacteriota	c__Actinobacteria	o__Streptomycetales	f__Streptomycetaceae	g__Streptomyces	s__Streptomyces globisporus	t__Animal	s1__Streptomyces globisporus
LS483315.516755.518291	d__Bacteria	p__Firmicutes	c__Bacilli	o__Lactobacillales	f__Streptococcaceae	g__Streptococcus	s__Streptococcus pyogenes	t__Animal	s1__Streptococcus pyogenes
KY636445.1.1490	d__Bacteria	p__Firmicutes	c__Bacilli	o__Bacillales	f__Bacillaceae	g__Bacillus	s__Bacillus mycoides	t__Animal	s1__Bacillus mycoides
MG428788.1.1454	d__Bacteria	p__Proteobacteria	c__Gammaproteobacteria	o__Enterobacterales	f__Aeromonadaceae	g__Aeromonas	s__Aeromonas aquatica	t__Animal	s1__Aeromonas aquatica
LR025742.2093974.2095509	d__Bacteria	p__Proteobacteria	c__Gammaproteobacteria	o__Burkholderiales	f__Burkholderiaceae	g__Burkholderia-Caballeronia-Paraburkholderia	s__Burkholderia stabilis	t__Animal	s1__Burkholderia stabilis
LS483304.2282578.2284117	d__Bacteria	p__Firmicutes	c__Bacilli	o__Staphylococcales	f__Staphylococcaceae	g__Staphylococcus	s__Staphylococcus hyicus	t__Animal	s1__Staphylococcus hyicus
CP013390.311877.313412	d__Bacteria	p__Proteobacteria	c__Gammaproteobacteria	o__Burkholderiales	f__Burkholderiaceae	g__Burkholderia-Caballeronia-Paraburkholderia	s__Burkholderia contaminans	t__Animal	s1__Burkholderia contaminans
AB184567.1.1427	d__Bacteria	p__Actinobacteriota	c__Actinobacteria	o__Streptomycetales	f__Streptomycetaceae	g__Streptomyces	s__Streptomyces hygroscopicus	t__Animal	s1__Streptomyces hygroscopicus
KU233242.1.1449	d__Bacteria	p__Proteobacteria	c__Gammaproteobacteria	o__Burkholderiales	f__Comamonadaceae	g__Candidatus Symbiobacter	s__Rhodoferax sp. K128	t__Animal	s1__Rhodoferax sp.
AM490622.1.1388	d__Bacteria	p__Proteobacteria	c__Alphaproteobacteria	o__Rhizobiales	f__Rhizobiaceae	g__Ochrobactrum	s__Ochrobactrum intermedium	t__Animal	s1__Ochrobactrum intermedium
FN568063.238757.240294	d__Bacteria	p__Firmicutes	c__Bacilli	o__Lactobacillales	f__Streptococcaceae	g__Streptococcus	s__Streptococcus mitis B6	t__Animal	s1__Streptococcus mitis
KC561133.1.1502	d__Bacteria	p__Firmicutes	c__Bacilli	o__Lactobacillales	f__Lactobacillaceae	g__Ligilactobacillus	s__Lactobacillus salivarius	t__Animal	s1__Lactobacillus salivarius
GU252112.1.1495	d__Bacteria	p__Firmicutes	c__Bacilli	o__Bacillales	f__Bacillaceae	g__Bacillus	s__Bacillus megaterium	t__Animal	s1__Bacillus megaterium
AM490631.1.1432	d__Bacteria	p__Proteobacteria	c__Alphaproteobacteria	o__Rhizobiales	f__Rhizobiaceae	g__Ochrobactrum	s__Ochrobactrum intermedium	t__Animal	s1__Ochrobactrum intermedium
HQ603861.1.1482	d__Bacteria	p__Firmicutes	c__Bacilli	o__Lactobacillales	f__Lactobacillaceae	g__Lacticaseibacillus	s__Enterococcus durans	t__Animal	s1__Enterococcus durans
AF550620.1.1417	d__Bacteria	p__Campylobacterota	c__Campylobacteria	o__Campylobacterales	f__Campylobacteraceae	g__Campylobacter	s__Campylobacter coli	t__Animal	s1__Campylobacter coli
KX957772.1.1441	d__Bacteria	p__Proteobacteria	c__Gammaproteobacteria	o__Enterobacterales	f__Enterobacteriaceae	g__Citrobacter	s__Citrobacter amalonaticus	t__Animal	s1__Citrobacter amalonaticus
LS483306.2088977.2090523	d__Bacteria	p__Firmicutes	c__Bacilli	o__Lactobacillales	f__Enterococcaceae	g__Enterococcus	s__Enterococcus cecorum	t__Animal	s1__Enterococcus cecorum
AB184830.1.1478	d__Bacteria	p__Actinobacteriota	c__Actinobacteria	o__Streptomycetales	f__Streptomycetaceae	g__Streptomyces	s__Streptomyces violaceoruber	t__Animal	s1__Streptomyces violaceoruber
LS398590.1927380.1928907	d__Bacteria	p__Proteobacteria	c__Gammaproteobacteria	o__Burkholderiales	f__Alcaligenaceae	g__Bordetella	s__Bordetella pertussis	t__Animal	s1__Bordetella pertussis
AF527483.1.1535	d__Bacteria	p__Firmicutes	c__Bacilli	o__Staphylococcales	f__Staphylococcaceae	g__Staphylococcus	s__Staphylococcus equorum	t__Animal	s1__Staphylococcus equorum
LS483307.22844.24380	d__Bacteria	p__Firmicutes	c__Bacilli	o__Lactobacillales	f__Streptococcaceae	g__Streptococcus	s__Streptococcus pyogenes	t__Animal	s1__Streptococcus pyogenes
AB184861.1.1455	d__Bacteria	p__Actinobacteriota	c__Actinobacteria	o__Streptomycetales	f__Streptomycetaceae	g__Streptomyces	s__Streptomyces alboflavus	t__Animal	s1__Streptomyces alboflavus
MG383743.1.1472	d__Bacteria	p__Firmicutes	c__Bacilli	o__Lactobacillales	f__Lactobacillaceae	g__Levilactobacillus	s__Lactobacillus brevis	t__Animal	s1__Lactobacillus brevis
LS483312.2426198.2427736	d__Bacteria	p__Firmicutes	c__Bacilli	o__Staphylococcales	f__Staphylococcaceae	g__Staphylococcus	s__Staphylococcus lugdunensis	t__Animal	s1__Staphylococcus lugdunensis
GU233445.1.1457	d__Bacteria	p__Bacteroidota	c__Bacteroidia	o__Bacteroidales	f__Porphyromonadaceae	g__Porphyromonas	s__Porphyromonas gingivicanis	t__Animal	s1__Porphyromonas gingivicanis
EF656615.1.1401	d__Bacteria	p__Firmicutes	c__Clostridia	o__Clostridiales	f__Clostridiaceae	g__Clostridium sensu stricto 12	s__Clostridium pasteurianum	t__Animal	s1__Clostridium pasteurianum
AB184633.1.1474	d__Bacteria	p__Actinobacteriota	c__Actinobacteria	o__Streptomycetales	f__Streptomycetaceae	g__Streptomyces	s__Streptomyces violaceoruber	t__Animal	s1__Streptomyces violaceoruber
FN643224.1.1380	d__Bacteria	p__Firmicutes	c__Bacilli	o__Lactobacillales	f__Streptococcaceae	g__Streptococcus	s__Streptococcus porcorum	t__Animal	s1__Streptococcus porcorum
GQ376159.1.1439	d__Bacteria	p__Actinobacteriota	c__Actinobacteria	o__Corynebacteriales	f__Nocardiaceae	g__Nocardia	s__Nocardia aobensis	t__Animal	s1__Nocardia aobensis
EF581856.1.1545	d__Bacteria	p__Firmicutes	c__Bacilli	o__Paenibacillales	f__Paenibacillaceae	g__Paenibacillus	s__Enterobacteriaceae bacterium MB6-2	t__Animal	s1__Enterobacteriaceae bacterium
LR026975.2866740.2868262	d__Bacteria	p__Actinobacteriota	c__Actinobacteria	o__Corynebacteriales	f__Mycobacteriaceae	g__Mycobacterium	s__Mycolicibacterium hassiacum DSM 44199	t__Animal	s1__Mycolicibacterium hassiacum
JN204485.1.1431	d__Bacteria	p__Proteobacteria	c__Gammaproteobacteria	o__Pseudomonadales	f__Halomonadaceae	g__Candidatus Portiera	s__Portiera endosymbiont of Bemisia tabaci	t__Animal	s1__Portiera endosymbiont
FN650140.540027.541570	d__Bacteria	p__Proteobacteria	c__Gammaproteobacteria	o__Legionellales	f__Legionellaceae	g__Legionella	s__Legionella longbeachae NSW150	t__Animal	s1__Legionella longbeachae
HQ443230.1.1443	d__Bacteria	p__Proteobacteria	c__Gammaproteobacteria	o__Pseudomonadales	f__Pseudomonadaceae	g__Pseudomonas	s__Pseudomonas poae	t__Animal	s1__Pseudomonas poae
KC634077.1.1470	d__Bacteria	p__Firmicutes	c__Bacilli	o__Bacillales	f__Bacillaceae	g__Bacillus	s__Bacillus safensis	t__Animal	s1__Bacillus safensis
HQ444161.1.1209	d__Bacteria	p__Proteobacteria	c__Alphaproteobacteria	o__Rhizobiales	f__Rhizobiaceae	g__Bartonella	s__Candidatus Bartonella paramelis	t__Animal	s1__Candidatus Bartonella
LS483323.22845.24381	d__Bacteria	p__Firmicutes	c__Bacilli	o__Lactobacillales	f__Streptococcaceae	g__Streptococcus	s__Streptococcus pyogenes	t__Animal	s1__Streptococcus pyogenes
LS483306.371758.373304	d__Bacteria	p__Firmicutes	c__Bacilli	o__Lactobacillales	f__Enterococcaceae	g__Enterococcus	s__Enterococcus cecorum	t__Animal	s1__Enterococcus cecorum
AF550633.1.1418	d__Bacteria	p__Campylobacterota	c__Campylobacteria	o__Campylobacterales	f__Campylobacteraceae	g__Campylobacter	s__Campylobacter lari subsp. concheus	t__Animal	s1__Campylobacter lari
KF934316.1.1470	d__Bacteria	p__Proteobacteria	c__Gammaproteobacteria	o__Pseudomonadales	f__Pseudomonadaceae	g__Pseudomonas	s__Pseudomonas plecoglossicida	t__Animal	s1__Pseudomonas plecoglossicida
GU213908.1.1469	d__Bacteria	p__Firmicutes	c__Bacilli	o__Lactobacillales	f__Enterococcaceae	g__Enterococcus	s__Enterococcus avium	t__Animal	s1__Enterococcus avium
CP013404.353775.355310	d__Bacteria	p__Proteobacteria	c__Gammaproteobacteria	o__Burkholderiales	f__Burkholderiaceae	g__Burkholderia-Caballeronia-Paraburkholderia	s__Burkholderia lata	t__Animal	s1__Burkholderia lata
LS483315.1542028.1543564	d__Bacteria	p__Firmicutes	c__Bacilli	o__Lactobacillales	f__Streptococcaceae	g__Streptococcus	s__Streptococcus pyogenes	t__Animal	s1__Streptococcus pyogenes
GU139551.1.1426	d__Bacteria	p__Firmicutes	c__Clostridia	o__Clostridiales	f__Clostridiaceae	g__Clostridium sensu stricto 12	s__Clostridium ljungdahlii	t__Animal	s1__Clostridium ljungdahlii
FN665652.3875687.3877189	d__Bacteria	p__Firmicutes	c__Clostridia	o__Peptostreptococcales-Tissierellales	f__Peptostreptococcaceae	g__Clostridioides	s__Clostridioides difficile CF5	t__Animal	s1__Clostridioides difficile
X87274.1.1456	d__Bacteria	p__Proteobacteria	c__Alphaproteobacteria	o__Caulobacterales	f__Caulobacteraceae	g__Brevundimonas	s__Brevundimonas diminuta	t__Animal	s1__Brevundimonas diminuta
AF533354.1.1439	d__Bacteria	p__Proteobacteria	c__Alphaproteobacteria	o__Azospirillales	f__Azospirillaceae	g__Azospirillum	s__Azospirillum brasilense	t__Animal	s1__Azospirillum brasilense
MG430220.1.1462	d__Bacteria	p__Firmicutes	c__Bacilli	o__Bacillales	f__Bacillaceae	g__Bacillus	s__Bacillus megaterium	t__Animal	s1__Bacillus megaterium
LS483295.724848.726348	d__Bacteria	p__Campylobacterota	c__Campylobacteria	o__Campylobacterales	f__Campylobacteraceae	g__Campylobacter	s__Campylobacter jejuni subsp. doylei	t__Animal	s1__Campylobacter jejuni
AB184663.1.1479	d__Bacteria	p__Actinobacteriota	c__Actinobacteria	o__Streptomycetales	f__Streptomycetaceae	g__Streptomyces	s__Streptomyces albus	t__Animal	s1__Streptomyces albus
AB184782.1.1478	d__Bacteria	p__Actinobacteriota	c__Actinobacteria	o__Streptomycetales	f__Streptomycetaceae	g__Streptomyces	s__Streptomyces albus	t__Animal	s1__Streptomyces albus
KM275678.1.1456	d__Bacteria	p__Proteobacteria	c__Gammaproteobacteria	o__Enterobacterales	f__Enterobacteriaceae	g__Cronobacter	s__Cronobacter sakazakii	t__Animal	s1__Cronobacter sakazakii
FN433046.1.1394	d__Bacteria	p__Proteobacteria	c__Gammaproteobacteria	o__Enterobacterales	f__Enterobacteriaceae	g__Citrobacter	s__Citrobacter farmeri	t__Animal	s1__Citrobacter farmeri
HQ603860.1.1476	d__Bacteria	p__Firmicutes	c__Bacilli	o__Lactobacillales	f__Lactobacillaceae	g__Lactiplantibacillus	s__Enterococcus durans	t__Animal	s1__Enterococcus durans
AF550634.1.1417	d__Bacteria	p__Campylobacterota	c__Campylobacteria	o__Campylobacterales	f__Campylobacteraceae	g__Campylobacter	s__Campylobacter lari	t__Animal	s1__Campylobacter lari
KF933635.1.1455	d__Bacteria	p__Firmicutes	c__Bacilli	o__Bacillales	f__Bacillaceae	g__Bacillus	s__Bacillus megaterium	t__Animal	s1__Bacillus megaterium
AM491816.1.1502	d__Bacteria	p__Firmicutes	c__Bacilli	o__Lactobacillales	f__Lactobacillaceae	g__Leuconostoc	s__Leuconostoc pseudomesenteroides	t__Animal	s1__Leuconostoc pseudomesenteroides
LS483306.650170.651716	d__Bacteria	p__Firmicutes	c__Bacilli	o__Lactobacillales	f__Enterococcaceae	g__Enterococcus	s__Enterococcus cecorum	t__Animal	s1__Enterococcus cecorum
AF550631.1.1417	d__Bacteria	p__Campylobacterota	c__Campylobacteria	o__Campylobacterales	f__Campylobacteraceae	g__Campylobacter	s__Campylobacter lari	t__Animal	s1__Campylobacter lari
FN652779.855056.856605	d__Bacteria	p__Verrucomicrobiota	c__Chlamydiae	o__Chlamydiales	f__Chlamydiaceae	g__Chlamydia	s__Chlamydia trachomatis Sweden2	t__Animal	s1__Chlamydia trachomatis
FN545816.1087908.1089531	d__Bacteria	p__Firmicutes	c__Clostridia	o__Peptostreptococcales-Tissierellales	f__Peptostreptococcaceae	g__Clostridioides	s__Clostridioides difficile R20291	t__Animal	s1__Clostridioides difficile
LS483298.16844.18380	d__Bacteria	p__Firmicutes	c__Bacilli	o__Lactobacillales	f__Streptococcaceae	g__Streptococcus	s__Streptococcus pyogenes	t__Animal	s1__Streptococcus pyogenes
LC225620.1.1462	d__Bacteria	p__Proteobacteria	c__Gammaproteobacteria	o__Enterobacterales	f__Vibrionaceae	g__Vibrio	s__Vibrio alginolyticus	t__Animal	s1__Vibrio alginolyticus
KM387284.1.1429	d__Bacteria	p__Actinobacteriota	c__Actinobacteria	o__Corynebacteriales	f__Nocardiaceae	g__Nocardia	s__Nocardia seriolae	t__Animal	s1__Nocardia seriolae
AF550641.1.1417	d__Bacteria	p__Campylobacterota	c__Campylobacteria	o__Campylobacterales	f__Campylobacteraceae	g__Campylobacter	s__Campylobacter upsaliensis	t__Animal	s1__Campylobacter upsaliensis
FN543093.4366805.4368347	d__Bacteria	p__Proteobacteria	c__Gammaproteobacteria	o__Enterobacterales	f__Enterobacteriaceae	g__Cronobacter	s__Cronobacter turicensis z3032	t__Animal	s1__Cronobacter turicensis
AB184655.1.1484	d__Bacteria	p__Actinobacteriota	c__Actinobacteria	o__Streptosporangiales	f__Nocardiopsaceae	g__Nocardiopsis	s__Nocardiopsis dassonvillei	t__Animal	s1__Nocardiopsis dassonvillei
FN557490.222532.224069	d__Bacteria	p__Firmicutes	c__Bacilli	o__Lactobacillales	f__Listeriaceae	g__Listeria	s__Listeria seeligeri serovar 1/2b str. SLCC3954	t__Animal	s1__Listeria seeligeri
KF933675.1.1458	d__Bacteria	p__Firmicutes	c__Bacilli	o__Bacillales	f__Bacillaceae	g__Bacillus	s__Bacillus megaterium	t__Animal	s1__Bacillus megaterium
FN568063.16701.18238	d__Bacteria	p__Firmicutes	c__Bacilli	o__Lactobacillales	f__Streptococcaceae	g__Streptococcus	s__Streptococcus mitis B6	t__Animal	s1__Streptococcus mitis
AB004746.1.1449	d__Bacteria	p__Proteobacteria	c__Gammaproteobacteria	o__Enterobacterales	f__Enterobacteriaceae	g__Cronobacter	s__Cronobacter sakazakii	t__Animal	s1__Cronobacter sakazakii
KC333900.1.1249	d__Bacteria	p__Firmicutes	c__Bacilli	o__Lactobacillales	f__Enterococcaceae	g__Enterococcus	s__Enterococcus dispar	t__Animal	s1__Enterococcus dispar
LS483315.22844.24380	d__Bacteria	p__Firmicutes	c__Bacilli	o__Lactobacillales	f__Streptococcaceae	g__Streptococcus	s__Streptococcus pyogenes	t__Animal	s1__Streptococcus pyogenes
FM162591.443069.444557	d__Bacteria	p__Proteobacteria	c__Gammaproteobacteria	o__Enterobacterales	f__Morganellaceae	g__Photorhabdus	s__Photorhabdus asymbiotica	t__Animal	s1__Photorhabdus asymbiotica
AB184771.1.1482	d__Bacteria	p__Actinobacteriota	c__Actinobacteria	o__Streptomycetales	f__Streptomycetaceae	g__Streptomyces	s__Streptomyces albus	t__Animal	s1__Streptomyces albus
KM405318.1.1438	d__Bacteria	p__Firmicutes	c__Bacilli	o__Lactobacillales	f__Lactobacillaceae	g__Lactobacillus	s__Lactobacillus johnsonii	t__Animal	s1__Lactobacillus johnsonii
CP013398.25177.26712	d__Bacteria	p__Proteobacteria	c__Gammaproteobacteria	o__Burkholderiales	f__Burkholderiaceae	g__Burkholderia-Caballeronia-Paraburkholderia	s__Burkholderia seminalis	t__Animal	s1__Burkholderia seminalis
FN665652.4016225.4017727	d__Bacteria	p__Firmicutes	c__Clostridia	o__Peptostreptococcales-Tissierellales	f__Peptostreptococcaceae	g__Clostridioides	s__Clostridioides difficile CF5	t__Animal	s1__Clostridioides difficile
KC634299.1.1225	d__Bacteria	p__Firmicutes	c__Bacilli	o__Lactobacillales	f__Enterococcaceae	g__Enterococcus	s__Enterococcus italicus	t__Animal	s1__Enterococcus italicus
HQ652505.1.1522	d__Bacteria	p__Proteobacteria	c__Gammaproteobacteria	o__Burkholderiales	f__Burkholderiaceae	g__Burkholderia-Caballeronia-Paraburkholderia	s__Burkholderia vietnamiensis	t__Animal	s1__Burkholderia vietnamiensis
FN650140.344736.346279	d__Bacteria	p__Proteobacteria	c__Gammaproteobacteria	o__Legionellales	f__Legionellaceae	g__Legionella	s__Legionella longbeachae NSW150	t__Animal	s1__Legionella longbeachae
KM406386.1.1259	d__Bacteria	p__Actinobacteriota	c__Actinobacteria	o__Corynebacteriales	f__Nocardiaceae	g__Nocardia	s__Nocardia niigatensis	t__Animal	s1__Nocardia niigatensis
HQ455018.1.1439	d__Bacteria	p__Proteobacteria	c__Gammaproteobacteria	o__Pseudomonadales	f__Pseudomonadaceae	g__Pseudomonas	s__Pseudomonas mendocina	t__Animal	s1__Pseudomonas mendocina
AB184566.1.1429	d__Bacteria	p__Actinobacteriota	c__Actinobacteria	o__Streptomycetales	f__Streptomycetaceae	g__Streptomyces	s__Streptomyces hygroscopicus	t__Animal	s1__Streptomyces hygroscopicus
KM374712.1.1504	d__Bacteria	p__Proteobacteria	c__Gammaproteobacteria	o__Pseudomonadales	f__Pseudomonadaceae	g__Pseudomonas	s__Pseudomonas koreensis	t__Animal	s1__Pseudomonas koreensis
AF530072.1.1498	d__Bacteria	p__Proteobacteria	c__Gammaproteobacteria	o__Pseudomonadales	f__Pseudomonadaceae	g__Pseudomonas	s__Pseudomonas citronellolis	t__Animal	s1__Pseudomonas citronellolis
KF245473.1.1514	d__Bacteria	p__Firmicutes	c__Bacilli	o__Staphylococcales	f__Staphylococcaceae	g__Staphylococcus	s__Staphylococcus equorum	t__Animal	s1__Staphylococcus equorum
FN650140.3087412.3088955	d__Bacteria	p__Proteobacteria	c__Gammaproteobacteria	o__Legionellales	f__Legionellaceae	g__Legionella	s__Legionella longbeachae NSW150	t__Animal	s1__Legionella longbeachae
MG280600.1.1413	d__Bacteria	p__Actinobacteriota	c__Actinobacteria	o__Corynebacteriales	f__Nocardiaceae	g__Gordonia	s__Gordonia rubripertincta	t__Animal	s1__Gordonia rubripertincta
CP013390.2573142.2574677	d__Bacteria	p__Proteobacteria	c__Gammaproteobacteria	o__Burkholderiales	f__Burkholderiaceae	g__Burkholderia-Caballeronia-Paraburkholderia	s__Burkholderia contaminans	t__Animal	s1__Burkholderia contaminans
AB004745.1.1449	d__Bacteria	p__Proteobacteria	c__Gammaproteobacteria	o__Enterobacterales	f__Yersiniaceae	g__Serratia	s__Serratia ficaria	t__Animal	s1__Serratia ficaria
KF224918.1.1382	d__Bacteria	p__Proteobacteria	c__Gammaproteobacteria	o__Enterobacterales	f__Enterobacteriaceae	g__Enterobacter	s__Leclercia adecarboxylata	t__Animal	s1__Leclercia adecarboxylata
LS483304.2277221.2278760	d__Bacteria	p__Firmicutes	c__Bacilli	o__Staphylococcales	f__Staphylococcaceae	g__Staphylococcus	s__Staphylococcus hyicus	t__Animal	s1__Staphylococcus hyicus
LS483330.73845.75381	d__Bacteria	p__Firmicutes	c__Bacilli	o__Lactobacillales	f__Streptococcaceae	g__Streptococcus	s__Streptococcus pyogenes	t__Animal	s1__Streptococcus pyogenes
MG471379.1.1586	d__Bacteria	p__Proteobacteria	c__Gammaproteobacteria	o__Pseudomonadales	f__Pseudomonadaceae	g__Pseudomonas	s__Pseudomonas protegens	t__Animal	s1__Pseudomonas protegens
KR995247.1.1330	d__Bacteria	p__Actinobacteriota	c__Actinobacteria	o__Corynebacteriales	f__Mycobacteriaceae	g__Mycobacterium	s__Mycobacterium intracellulare	t__Animal	s1__Mycobacterium intracellulare
FN597254.354435.355971	d__Bacteria	p__Firmicutes	c__Bacilli	o__Lactobacillales	f__Streptococcaceae	g__Streptococcus	s__Streptococcus gallolyticus UCN34	t__Animal	s1__Streptococcus gallolyticus
EU531805.1.1258	d__Bacteria	p__Proteobacteria	c__Gammaproteobacteria	o__Pseudomonadales	f__Pseudomonadaceae	g__Pseudomonas	s__Pseudomonas oleovorans	t__Animal	s1__Pseudomonas oleovorans
JN227775.1.1462	d__Bacteria	p__Proteobacteria	c__Gammaproteobacteria	o__Enterobacterales	f__Pasteurellaceae	g__Haemophilus	s__Haemophilus haemolyticus	t__Animal	s1__Haemophilus haemolyticus
LS483333.79464.81000	d__Bacteria	p__Firmicutes	c__Bacilli	o__Lactobacillales	f__Streptococcaceae	g__Streptococcus	s__Streptococcus pyogenes	t__Animal	s1__Streptococcus pyogenes
LS483323.16844.18380	d__Bacteria	p__Firmicutes	c__Bacilli	o__Lactobacillales	f__Streptococcaceae	g__Streptococcus	s__Streptococcus pyogenes	t__Animal	s1__Streptococcus pyogenes
AB184833.1.1478	d__Bacteria	p__Actinobacteriota	c__Actinobacteria	o__Streptomycetales	f__Streptomycetaceae	g__Streptomyces	s__Streptomyces violaceoruber	t__Animal	s1__Streptomyces violaceoruber
AB184654.1.1453	d__Bacteria	p__Actinobacteriota	c__Actinobacteria	o__Streptomycetales	f__Streptomycetaceae	g__Streptomyces	s__Streptomyces griseus	t__Animal	s1__Streptomyces griseus
FN538970.1090291.1091914	d__Bacteria	p__Firmicutes	c__Clostridia	o__Peptostreptococcales-Tissierellales	f__Peptostreptococcaceae	g__Clostridioides	s__Clostridioides difficile CD196	t__Animal	s1__Clostridioides difficile
LS483307.1645861.1647397	d__Bacteria	p__Firmicutes	c__Bacilli	o__Lactobacillales	f__Streptococcaceae	g__Streptococcus	s__Streptococcus pyogenes	t__Animal	s1__Streptococcus pyogenes
EF635307.1.1469	d__Bacteria	p__Proteobacteria	c__Gammaproteobacteria	o__Enterobacterales	f__Vibrionaceae	g__Photobacterium	s__Photobacterium damselae	t__Animal	s1__Photobacterium damselae
LS483334.79348.80884	d__Bacteria	p__Firmicutes	c__Bacilli	o__Lactobacillales	f__Streptococcaceae	g__Streptococcus	s__Streptococcus pyogenes	t__Animal	s1__Streptococcus pyogenes
KC336485.1.1478	d__Bacteria	p__Firmicutes	c__Bacilli	o__Lactobacillales	f__Lactobacillaceae	g__Lentilactobacillus	s__Lactobacillus buchneri	t__Animal	s1__Lactobacillus buchneri
CP013404.41141.42676	d__Bacteria	p__Proteobacteria	c__Gammaproteobacteria	o__Burkholderiales	f__Burkholderiaceae	g__Burkholderia-Caballeronia-Paraburkholderia	s__Burkholderia lata	t__Animal	s1__Burkholderia lata
EF635306.1.1464	d__Bacteria	p__Proteobacteria	c__Gammaproteobacteria	o__Enterobacterales	f__Vibrionaceae	g__Vibrio	s__Vibrio harveyi	t__Animal	s1__Vibrio harveyi
LS483333.16840.18376	d__Bacteria	p__Firmicutes	c__Bacilli	o__Lactobacillales	f__Streptococcaceae	g__Streptococcus	s__Streptococcus pyogenes	t__Animal	s1__Streptococcus pyogenes
MG430240.1.1458	d__Bacteria	p__Firmicutes	c__Bacilli	o__Bacillales	f__Bacillaceae	g__Bacillus	s__Bacillus megaterium	t__Animal	s1__Bacillus megaterium
FN665652.351386.352885	d__Bacteria	p__Firmicutes	c__Clostridia	o__Peptostreptococcales-Tissierellales	f__Peptostreptococcaceae	g__Clostridioides	s__Clostridioides difficile CF5	t__Animal	s1__Clostridioides difficile
JN175331.1.1502	d__Bacteria	p__Firmicutes	c__Bacilli	o__Lactobacillales	f__Lactobacillaceae	g__Limosilactobacillus	s__Lactobacillus fermentum	t__Animal	s1__Lactobacillus fermentum
AB187522.1.1446	d__Bacteria	p__Actinobacteriota	c__Actinobacteria	o__Corynebacteriales	f__Nocardiaceae	g__Nocardia	s__Nocardia exalbida	t__Animal	s1__Nocardia exalbida
KX984110.1.1526	d__Bacteria	p__Proteobacteria	c__Gammaproteobacteria	o__Enterobacterales	f__Vibrionaceae	g__Vibrio	s__Vibrio cholerae	t__Animal	s1__Vibrio cholerae
AB004730.1.1499	d__Bacteria	p__Actinobacteriota	c__Actinobacteria	o__Corynebacteriales	f__Corynebacteriaceae	g__Corynebacterium	s__Corynebacterium terpenotabidum	t__Animal	s1__Corynebacterium terpenotabidum
CP013328.1798317.1799860	d__Bacteria	p__Fusobacteriota	c__Fusobacteriia	o__Fusobacteriales	f__Fusobacteriaceae	g__Fusobacterium	s__Fusobacterium nucleatum subsp. polymorphum	t__Animal	s1__Fusobacterium nucleatum
MG432495.1.1416	d__Bacteria	p__Actinobacteriota	c__Actinobacteria	o__Corynebacteriales	f__Nocardiaceae	g__Rhodococcus	s__Rhodococcus hoagii	t__Animal	s1__Rhodococcus hoagii
LS483336.1301166.1302702	d__Bacteria	p__Firmicutes	c__Bacilli	o__Lactobacillales	f__Streptococcaceae	g__Streptococcus	s__Streptococcus pyogenes	t__Animal	s1__Streptococcus pyogenes
LS483320.260764.262300	d__Bacteria	p__Firmicutes	c__Bacilli	o__Lactobacillales	f__Streptococcaceae	g__Streptococcus	s__Streptococcus pyogenes	t__Animal	s1__Streptococcus pyogenes
LS483330.264702.266238	d__Bacteria	p__Firmicutes	c__Bacilli	o__Lactobacillales	f__Streptococcaceae	g__Streptococcus	s__Streptococcus pyogenes	t__Animal	s1__Streptococcus pyogenes
LS483326.1047483.1049019	d__Bacteria	p__Firmicutes	c__Bacilli	o__Lactobacillales	f__Streptococcaceae	g__Streptococcus	s__Streptococcus pyogenes	t__Animal	s1__Streptococcus pyogenes
LS483331.22843.24379	d__Bacteria	p__Firmicutes	c__Bacilli	o__Lactobacillales	f__Streptococcaceae	g__Streptococcus	s__Streptococcus pyogenes	t__Animal	s1__Streptococcus pyogenes
FN545816.24945.26723	d__Bacteria	p__Firmicutes	c__Clostridia	o__Peptostreptococcales-Tissierellales	f__Peptostreptococcaceae	g__Clostridioides	s__Clostridioides difficile R20291	t__Animal	s1__Clostridioides difficile
LS398588.3254030.3255557	d__Bacteria	p__Proteobacteria	c__Gammaproteobacteria	o__Burkholderiales	f__Alcaligenaceae	g__Bordetella	s__Bordetella pertussis	t__Animal	s1__Bordetella pertussis
LS483337.1252425.1253961	d__Bacteria	p__Firmicutes	c__Bacilli	o__Lactobacillales	f__Streptococcaceae	g__Streptococcus	s__Streptococcus pyogenes	t__Animal	s1__Streptococcus pyogenes
LS483321.1588566.1590102	d__Bacteria	p__Firmicutes	c__Bacilli	o__Lactobacillales	f__Streptococcaceae	g__Streptococcus	s__Streptococcus pyogenes	t__Animal	s1__Streptococcus pyogenes
EF688012.1.1429	d__Bacteria	p__Proteobacteria	c__Gammaproteobacteria	o__Enterobacterales	f__Erwiniaceae	g__Pantoea	s__Pantoea vagans	t__Animal	s1__Pantoea vagans
EF591817.1.1463	d__Bacteria	p__Firmicutes	c__Bacilli	o__Lactobacillales	f__Enterococcaceae	g__Enterococcus	s__Enterococcus faecium	t__Animal	s1__Enterococcus faecium
LS483312.889451.890989	d__Bacteria	p__Firmicutes	c__Bacilli	o__Staphylococcales	f__Staphylococcaceae	g__Staphylococcus	s__Staphylococcus lugdunensis	t__Animal	s1__Staphylococcus lugdunensis
AB184725.1.1476	d__Bacteria	p__Actinobacteriota	c__Actinobacteria	o__Streptomycetales	f__Streptomycetaceae	g__Streptomyces	s__Streptomyces hygroscopicus subsp. limoneus	t__Animal	s1__Streptomyces hygroscopicus
GU188943.1.1409	d__Bacteria	p__Proteobacteria	c__Gammaproteobacteria	o__Pseudomonadales	f__Moraxellaceae	g__Acinetobacter	s__Acinetobacter johnsonii	t__Animal	s1__Acinetobacter johnsonii
LS483322.79692.81228	d__Bacteria	p__Firmicutes	c__Bacilli	o__Lactobacillales	f__Streptococcaceae	g__Streptococcus	s__Streptococcus pyogenes	t__Animal	s1__Streptococcus pyogenes
LS483315.269774.271310	d__Bacteria	p__Firmicutes	c__Bacilli	o__Lactobacillales	f__Streptococcaceae	g__Streptococcus	s__Streptococcus pyogenes	t__Animal	s1__Streptococcus pyogenes
AF550656.1.1417	d__Bacteria	p__Campylobacterota	c__Campylobacteria	o__Campylobacterales	f__Campylobacteraceae	g__Campylobacter	s__Campylobacter gracilis	t__Animal	s1__Campylobacter gracilis
KM410157.1.1369	d__Bacteria	p__Firmicutes	c__Bacilli	o__Lactobacillales	f__Lactobacillaceae	g__Lactiplantibacillus	s__Lactobacillus plantarum	t__Animal	s1__Lactobacillus plantarum
GU226284.1.1432	d__Bacteria	p__Proteobacteria	c__Gammaproteobacteria	o__Enterobacterales	f__Morganellaceae	g__Candidatus Blochmannia	s__Blochmannia endosymbiont of Opisthopsis haddoni 244	t__Animal	s1__Blochmannia endosymbiont
HQ658089.1.1456	d__Bacteria	p__Firmicutes	c__Bacilli	o__Lactobacillales	f__Streptococcaceae	g__Streptococcus	s__Streptococcus agalactiae	t__Animal	s1__Streptococcus agalactiae
KC632239.1.1415	d__Bacteria	p__Firmicutes	c__Negativicutes	o__Veillonellales-Selenomonadales	f__Veillonellaceae	g__Megasphaera	s__Megasphaera micronuciformis	t__Animal	s1__Megasphaera micronuciformis
LS483313.1057960.1059499	d__Bacteria	p__Firmicutes	c__Bacilli	o__Staphylococcales	f__Staphylococcaceae	g__Staphylococcus	s__Staphylococcus simulans	t__Animal	s1__Staphylococcus simulans
AF550657.1.1417	d__Bacteria	p__Campylobacterota	c__Campylobacteria	o__Campylobacterales	f__Campylobacteraceae	g__Campylobacter	s__Campylobacter gracilis	t__Animal	s1__Campylobacter gracilis
CP013331.714966.716509	d__Bacteria	p__Fusobacteriota	c__Fusobacteriia	o__Fusobacteriales	f__Fusobacteriaceae	g__Fusobacterium	s__Fusobacterium hwasookii ChDC F174	t__Animal	s1__Fusobacterium hwasookii
CP013393.13898.15433	d__Bacteria	p__Proteobacteria	c__Gammaproteobacteria	o__Burkholderiales	f__Burkholderiaceae	g__Burkholderia-Caballeronia-Paraburkholderia	s__Burkholderia vietnamiensis	t__Animal	s1__Burkholderia vietnamiensis
FN563149.2636848.2638367	d__Bacteria	p__Actinobacteriota	c__Actinobacteria	o__Corynebacteriales	f__Nocardiaceae	g__Rhodococcus	s__Rhodococcus hoagii 103S	t__Animal	s1__Rhodococcus hoagii
LC269395.1.1378	d__Bacteria	p__Firmicutes	c__Bacilli	o__Lactobacillales	f__Lactobacillaceae	g__Weissella	s__Weissella confusa	t__Animal	s1__Weissella confusa
KC633947.1.1434	d__Bacteria	p__Proteobacteria	c__Gammaproteobacteria	o__Burkholderiales	f__Alcaligenaceae	g__Achromobacter	s__Achromobacter insolitus	t__Animal	s1__Achromobacter insolitus
LS483306.2350657.2352203	d__Bacteria	p__Firmicutes	c__Bacilli	o__Lactobacillales	f__Enterococcaceae	g__Enterococcus	s__Enterococcus cecorum	t__Animal	s1__Enterococcus cecorum
MG430245.1.1461	d__Bacteria	p__Firmicutes	c__Bacilli	o__Bacillales	f__Bacillaceae	g__Bacillus	s__Bacillus megaterium	t__Animal	s1__Bacillus megaterium
FN665653.150286.151788	d__Bacteria	p__Firmicutes	c__Clostridia	o__Peptostreptococcales-Tissierellales	f__Peptostreptococcaceae	g__Clostridioides	s__Clostridioides difficile M120	t__Animal	s1__Clostridioides difficile
JN253500.1.1458	d__Bacteria	p__Proteobacteria	c__Gammaproteobacteria	o__Enterobacterales	f__Vibrionaceae	g__Vibrio	s__Listonella anguillarum	t__Animal	s1__Listonella anguillarum
LS483321.79824.81360	d__Bacteria	p__Firmicutes	c__Bacilli	o__Lactobacillales	f__Streptococcaceae	g__Streptococcus	s__Streptococcus pyogenes	t__Animal	s1__Streptococcus pyogenes
LS483307.80831.82367	d__Bacteria	p__Firmicutes	c__Bacilli	o__Lactobacillales	f__Streptococcaceae	g__Streptococcus	s__Streptococcus pyogenes	t__Animal	s1__Streptococcus pyogenes
LN877293.4432976.4434492	d__Bacteria	p__Bacteroidota	c__Bacteroidia	o__Bacteroidales	f__Bacteroidaceae	g__Bacteroides	s__Bacteroides fragilis	t__Animal	s1__Bacteroides fragilis
GU256438.1.1400	d__Bacteria	p__Proteobacteria	c__Alphaproteobacteria	o__Azospirillales	f__Azospirillaceae	g__Azospirillum	s__Azospirillum brasilense	t__Animal	s1__Azospirillum brasilense
LS483304.846879.848418	d__Bacteria	p__Firmicutes	c__Bacilli	o__Staphylococcales	f__Staphylococcaceae	g__Staphylococcus	s__Staphylococcus hyicus	t__Animal	s1__Staphylococcus hyicus
FN568063.451370.452907	d__Bacteria	p__Firmicutes	c__Bacilli	o__Lactobacillales	f__Streptococcaceae	g__Streptococcus	s__Streptococcus mitis B6	t__Animal	s1__Streptococcus mitis
AJ458409.1.1354	d__Bacteria	p__Proteobacteria	c__Gammaproteobacteria	o__Enterobacterales	f__Aeromonadaceae	g__Aeromonas	s__Aeromonas encheleia	t__Animal	s1__Aeromonas encheleia
AF550658.1.1417	d__Bacteria	p__Campylobacterota	c__Campylobacteria	o__Campylobacterales	f__Campylobacteraceae	g__Campylobacter	s__Campylobacter gracilis	t__Animal	s1__Campylobacter gracilis
LS483336.1553925.1555461	d__Bacteria	p__Firmicutes	c__Bacilli	o__Lactobacillales	f__Streptococcaceae	g__Streptococcus	s__Streptococcus pyogenes	t__Animal	s1__Streptococcus pyogenes
LS483323.1532508.1534044	d__Bacteria	p__Firmicutes	c__Bacilli	o__Lactobacillales	f__Streptococcaceae	g__Streptococcus	s__Streptococcus pyogenes	t__Animal	s1__Streptococcus pyogenes
LS483304.756769.758308	d__Bacteria	p__Firmicutes	c__Bacilli	o__Staphylococcales	f__Staphylococcaceae	g__Staphylococcus	s__Staphylococcus hyicus	t__Animal	s1__Staphylococcus hyicus
FN568063.173675.175212	d__Bacteria	p__Firmicutes	c__Bacilli	o__Lactobacillales	f__Streptococcaceae	g__Streptococcus	s__Streptococcus mitis B6	t__Animal	s1__Streptococcus mitis
AB187521.1.1484	d__Bacteria	p__Actinobacteriota	c__Actinobacteria	o__Corynebacteriales	f__Nocardiaceae	g__Nocardia	s__Nocardia exalbida	t__Animal	s1__Nocardia exalbida
LS483330.1584085.1585621	d__Bacteria	p__Firmicutes	c__Bacilli	o__Lactobacillales	f__Streptococcaceae	g__Streptococcus	s__Streptococcus pyogenes	t__Animal	s1__Streptococcus pyogenes
HQ658087.1.1455	d__Bacteria	p__Firmicutes	c__Bacilli	o__Lactobacillales	f__Streptococcaceae	g__Streptococcus	s__Streptococcus agalactiae	t__Animal	s1__Streptococcus agalactiae
LS483337.1545554.1547090	d__Bacteria	p__Firmicutes	c__Bacilli	o__Lactobacillales	f__Streptococcaceae	g__Streptococcus	s__Streptococcus pyogenes	t__Animal	s1__Streptococcus pyogenes
EU024174.1.1313	d__Bacteria	p__Proteobacteria	c__Gammaproteobacteria	o__Burkholderiales	f__Burkholderiaceae	g__Burkholderia-Caballeronia-Paraburkholderia	s__Burkholderia thailandensis	t__Animal	s1__Burkholderia thailandensis
JN227761.1.1462	d__Bacteria	p__Proteobacteria	c__Gammaproteobacteria	o__Enterobacterales	f__Pasteurellaceae	g__Haemophilus	s__Haemophilus haemolyticus	t__Animal	s1__Haemophilus haemolyticus
CP013399.658340.659875	d__Bacteria	p__Proteobacteria	c__Gammaproteobacteria	o__Burkholderiales	f__Burkholderiaceae	g__Burkholderia-Caballeronia-Paraburkholderia	s__Burkholderia seminalis	t__Animal	s1__Burkholderia seminalis
LS483331.277141.278677	d__Bacteria	p__Firmicutes	c__Bacilli	o__Lactobacillales	f__Streptococcaceae	g__Streptococcus	s__Streptococcus pyogenes	t__Animal	s1__Streptococcus pyogenes
EU024182.1.1313	d__Bacteria	p__Proteobacteria	c__Gammaproteobacteria	o__Burkholderiales	f__Burkholderiaceae	g__Burkholderia-Caballeronia-Paraburkholderia	s__Burkholderia pyrrocinia	t__Animal	s1__Burkholderia pyrrocinia
EU024152.1.1316	d__Bacteria	p__Proteobacteria	c__Gammaproteobacteria	o__Burkholderiales	f__Burkholderiaceae	g__Ralstonia	s__Ralstonia mannitolilytica	t__Animal	s1__Ralstonia mannitolilytica
EF645832.1.1456	d__Bacteria	p__Proteobacteria	c__Gammaproteobacteria	o__Enterobacterales	f__Vibrionaceae	g__Vibrio	s__Vibrio parahaemolyticus	t__Animal	s1__Vibrio parahaemolyticus
JN244975.1.1447	d__Bacteria	p__Proteobacteria	c__Gammaproteobacteria	o__Enterobacterales	f__Enterobacteriaceae	g__Enterobacter	s__Enterobacter hormaechei	t__Animal	s1__Enterobacter hormaechei
FN665653.16188.17683	d__Bacteria	p__Firmicutes	c__Clostridia	o__Peptostreptococcales-Tissierellales	f__Peptostreptococcaceae	g__Clostridioides	s__Clostridioides difficile M120	t__Animal	s1__Clostridioides difficile
HQ628645.1.1629	d__Bacteria	p__Campylobacterota	c__Campylobacteria	o__Campylobacterales	f__Campylobacteraceae	g__Campylobacter	s__Campylobacter hyointestinalis subsp. lawsonii	t__Animal	s1__Campylobacter hyointestinalis
FN650140.1117719.1119262	d__Bacteria	p__Proteobacteria	c__Gammaproteobacteria	o__Legionellales	f__Legionellaceae	g__Legionella	s__Legionella longbeachae NSW150	t__Animal	s1__Legionella longbeachae
GU227151.1.1472	d__Bacteria	p__Firmicutes	c__Clostridia	o__Clostridiales	f__Clostridiaceae	g__Clostridium sensu stricto 12	s__Clostridium tyrobutyricum	t__Animal	s1__Clostridium tyrobutyricum
EU024180.1.1313	d__Bacteria	p__Proteobacteria	c__Gammaproteobacteria	o__Burkholderiales	f__Burkholderiaceae	g__Burkholderia-Caballeronia-Paraburkholderia	s__Burkholderia vietnamiensis	t__Animal	s1__Burkholderia vietnamiensis
MG515324.1.1571	d__Bacteria	p__Firmicutes	c__Bacilli	o__Lactobacillales	f__Lactobacillaceae	g__Pediococcus	s__Pediococcus acidilactici	t__Animal	s1__Pediococcus acidilactici
LS483320.16843.18379	d__Bacteria	p__Firmicutes	c__Bacilli	o__Lactobacillales	f__Streptococcaceae	g__Streptococcus	s__Streptococcus pyogenes	t__Animal	s1__Streptococcus pyogenes
AF542227.1.1409	d__Bacteria	p__Firmicutes	c__Clostridia	o__Peptostreptococcales-Tissierellales	f__Family XI	g__Finegoldia	s__Finegoldia magna	t__Animal	s1__Finegoldia magna
KM366784.1.1337	d__Bacteria	p__Firmicutes	c__Bacilli	o__Lactobacillales	f__Lactobacillaceae	g__Levilactobacillus	s__Lactobacillus brevis	t__Animal	s1__Lactobacillus brevis
FN665654.3861628.3863130	d__Bacteria	p__Firmicutes	c__Clostridia	o__Peptostreptococcales-Tissierellales	f__Peptostreptococcaceae	g__Clostridioides	s__Clostridioides difficile 2007855	t__Animal	s1__Clostridioides difficile
LS483333.22841.24377	d__Bacteria	p__Firmicutes	c__Bacilli	o__Lactobacillales	f__Streptococcaceae	g__Streptococcus	s__Streptococcus pyogenes	t__Animal	s1__Streptococcus pyogenes
FN665652.3051008.3052510	d__Bacteria	p__Firmicutes	c__Clostridia	o__Peptostreptococcales-Tissierellales	f__Peptostreptococcaceae	g__Clostridioides	s__Clostridioides difficile CF5	t__Animal	s1__Clostridioides difficile
EF645831.1.1451	d__Bacteria	p__Proteobacteria	c__Gammaproteobacteria	o__Enterobacterales	f__Vibrionaceae	g__Vibrio	s__Vibrio metschnikovii	t__Animal	s1__Vibrio metschnikovii
LS483321.269209.270745	d__Bacteria	p__Firmicutes	c__Bacilli	o__Lactobacillales	f__Streptococcaceae	g__Streptococcus	s__Streptococcus pyogenes	t__Animal	s1__Streptococcus pyogenes
FN646072.1.1511	d__Bacteria	p__Firmicutes	c__Bacilli	o__Staphylococcales	f__Staphylococcaceae	g__Staphylococcus	s__Staphylococcus gallinarum	t__Animal	s1__Staphylococcus gallinarum
LS483334.22842.24378	d__Bacteria	p__Firmicutes	c__Bacilli	o__Lactobacillales	f__Streptococcaceae	g__Streptococcus	s__Streptococcus pyogenes	t__Animal	s1__Streptococcus pyogenes
KM374722.1.1270	d__Bacteria	p__Proteobacteria	c__Gammaproteobacteria	o__Pseudomonadales	f__Pseudomonadaceae	g__Pseudomonas	s__Pseudomonas balearica	t__Animal	s1__Pseudomonas balearica
JN252480.1.1449	d__Bacteria	p__Proteobacteria	c__Gammaproteobacteria	o__Pseudomonadales	f__Pseudomonadaceae	g__Pseudomonas	s__Pseudomonas monteilii	t__Animal	s1__Pseudomonas monteilii
LS483327.1533250.1534786	d__Bacteria	p__Firmicutes	c__Bacilli	o__Lactobacillales	f__Streptococcaceae	g__Streptococcus	s__Streptococcus pyogenes	t__Animal	s1__Streptococcus pyogenes
FN545816.127805.129435	d__Bacteria	p__Firmicutes	c__Clostridia	o__Peptostreptococcales-Tissierellales	f__Peptostreptococcaceae	g__Clostridioides	s__Clostridioides difficile R20291	t__Animal	s1__Clostridioides difficile
AB186322.1.1420	d__Bacteria	p__Firmicutes	c__Bacilli	o__Lactobacillales	f__Lactobacillaceae	g__Lactobacillus	s__Lactobacillus johnsonii	t__Animal	s1__Lactobacillus johnsonii
EF656617.1.1350	d__Bacteria	p__Firmicutes	c__Clostridia	o__Clostridiales	f__Clostridiaceae	g__Clostridium sensu stricto 12	s__Clostridium pasteurianum	t__Animal	s1__Clostridium pasteurianum
CP013390.531139.532674	d__Bacteria	p__Proteobacteria	c__Gammaproteobacteria	o__Burkholderiales	f__Burkholderiaceae	g__Burkholderia-Caballeronia-Paraburkholderia	s__Burkholderia contaminans	t__Animal	s1__Burkholderia contaminans
AB006120.1.1355	d__Bacteria	p__Firmicutes	c__Bacilli	o__Lactobacillales	f__Streptococcaceae	g__Streptococcus	s__Streptococcus anginosus	t__Animal	s1__Streptococcus anginosus
KC747740.1.1441	d__Bacteria	p__Proteobacteria	c__Gammaproteobacteria	o__Enterobacterales	f__Vibrionaceae	g__Vibrio	s__Vibrio parahaemolyticus	t__Animal	s1__Vibrio parahaemolyticus
LS483329.1244133.1245669	d__Bacteria	p__Firmicutes	c__Bacilli	o__Lactobacillales	f__Streptococcaceae	g__Streptococcus	s__Streptococcus pyogenes	t__Animal	s1__Streptococcus pyogenes
FN668375.3028121.3029623	d__Bacteria	p__Firmicutes	c__Clostridia	o__Peptostreptococcales-Tissierellales	f__Peptostreptococcaceae	g__Clostridioides	s__Clostridioides difficile M68	t__Animal	s1__Clostridioides difficile
LS483336.22845.24381	d__Bacteria	p__Firmicutes	c__Bacilli	o__Lactobacillales	f__Streptococcaceae	g__Streptococcus	s__Streptococcus pyogenes	t__Animal	s1__Streptococcus pyogenes
AB184836.1.1464	d__Bacteria	p__Actinobacteriota	c__Actinobacteria	o__Streptomycetales	f__Streptomycetaceae	g__Streptomyces	s__Streptomyces venezuelae	t__Animal	s1__Streptomyces venezuelae
JN377677.1.1433	d__Bacteria	p__Actinobacteriota	c__Actinobacteria	o__Corynebacteriales	f__Mycobacteriaceae	g__Mycobacterium	s__Mycobacterium diernhoferi	t__Animal	s1__Mycobacterium diernhoferi
LN881739.7053435.7054882	d__Bacteria	p__Actinobacteriota	c__Actinobacteria	o__Streptomycetales	f__Streptomycetaceae	g__Streptomyces	s__Streptomyces venezuelae	t__Animal	s1__Streptomyces venezuelae
AM747628.1.1502	d__Bacteria	p__Proteobacteria	c__Gammaproteobacteria	o__Burkholderiales	f__Burkholderiaceae	g__Burkholderia-Caballeronia-Paraburkholderia	s__Burkholderia latens	t__Animal	s1__Burkholderia latens
HM218461.1.1489	d__Bacteria	p__Firmicutes	c__Bacilli	o__Lactobacillales	f__Lactobacillaceae	g__Lacticaseibacillus	s__Lactobacillus casei	t__Animal	s1__Lactobacillus casei
AB184843.1.1477	d__Bacteria	p__Actinobacteriota	c__Actinobacteria	o__Streptomycetales	f__Streptomycetaceae	g__Streptomyces	s__Streptomyces glaucescens	t__Animal	s1__Streptomyces glaucescens
JQ898318.1.1479	d__Bacteria	p__Bacteroidota	c__Bacteroidia	o__Flavobacteriales	f__Blattabacteriaceae	g__Candidatus Sulcia	s__Candidatus Sulcia muelleri	t__Animal	s1__Candidatus Sulcia
LS483326.1486375.1487911	d__Bacteria	p__Firmicutes	c__Bacilli	o__Lactobacillales	f__Streptococcaceae	g__Streptococcus	s__Streptococcus pyogenes	t__Animal	s1__Streptococcus pyogenes
LS483344.1500693.1502229	d__Bacteria	p__Firmicutes	c__Bacilli	o__Lactobacillales	f__Streptococcaceae	g__Streptococcus	s__Streptococcus pyogenes	t__Animal	s1__Streptococcus pyogenes
LS483337.22879.24415	d__Bacteria	p__Firmicutes	c__Bacilli	o__Lactobacillales	f__Streptococcaceae	g__Streptococcus	s__Streptococcus pyogenes	t__Animal	s1__Streptococcus pyogenes
JN180165.1.1494	d__Bacteria	p__Actinobacteriota	c__Actinobacteria	o__Corynebacteriales	f__Nocardiaceae	g__Nocardia	s__Nocardia harenae	t__Animal	s1__Nocardia harenae
LS483345.1514628.1516164	d__Bacteria	p__Firmicutes	c__Bacilli	o__Lactobacillales	f__Streptococcaceae	g__Streptococcus	s__Streptococcus pyogenes	t__Animal	s1__Streptococcus pyogenes
FN665653.30515.32016	d__Bacteria	p__Firmicutes	c__Clostridia	o__Peptostreptococcales-Tissierellales	f__Peptostreptococcaceae	g__Clostridioides	s__Clostridioides difficile M120	t__Animal	s1__Clostridioides difficile
AB184787.1.1476	d__Bacteria	p__Actinobacteriota	c__Actinobacteria	o__Streptomycetales	f__Streptomycetaceae	g__Streptomyces	s__Streptomyces fulvissimus	t__Animal	s1__Streptomyces fulvissimus
FN668740.1.1349	d__Bacteria	p__Actinobacteriota	c__Actinobacteria	o__Corynebacteriales	f__Corynebacteriaceae	g__Corynebacterium	s__Corynebacterium amycolatum	t__Animal	s1__Corynebacterium amycolatum
KC699192.1.1450	d__Bacteria	p__Firmicutes	c__Bacilli	o__Lactobacillales	f__Streptococcaceae	g__Streptococcus	s__Streptococcus parauberis	t__Animal	s1__Streptococcus parauberis
FM177140.2643060.2644629	d__Bacteria	p__Firmicutes	c__Bacilli	o__Lactobacillales	f__Lactobacillaceae	g__Lacticaseibacillus	s__Lactobacillus casei BL23	t__Animal	s1__Lactobacillus casei
LS483345.79699.81235	d__Bacteria	p__Firmicutes	c__Bacilli	o__Lactobacillales	f__Streptococcaceae	g__Streptococcus	s__Streptococcus pyogenes	t__Animal	s1__Streptococcus pyogenes
KF941202.1.1463	d__Bacteria	p__Proteobacteria	c__Gammaproteobacteria	o__Enterobacterales	f__Enterobacteriaceae	g__Enterobacter	s__Klebsiella aerogenes	t__Animal	s1__Klebsiella aerogenes
LS483329.16842.18378	d__Bacteria	p__Firmicutes	c__Bacilli	o__Lactobacillales	f__Streptococcaceae	g__Streptococcus	s__Streptococcus pyogenes	t__Animal	s1__Streptococcus pyogenes
CP013126.3557134.3558679	d__Bacteria	p__Actinobacteriota	c__Actinobacteria	o__Propionibacteriales	f__Propionibacteriaceae	g__Acidipropionibacterium	s__Acidipropionibacterium acidipropionici	t__Animal	s1__Acidipropionibacterium acidipropionici
AB122027.1.1445	d__Bacteria	p__Actinobacteriota	c__Actinobacteria	o__Corynebacteriales	f__Nocardiaceae	g__Gordonia	s__Gordonia otitidis	t__Animal	s1__Gordonia otitidis
LS483315.79424.80960	d__Bacteria	p__Firmicutes	c__Bacilli	o__Lactobacillales	f__Streptococcaceae	g__Streptococcus	s__Streptococcus pyogenes	t__Animal	s1__Streptococcus pyogenes
FN665654.4017252.4018754	d__Bacteria	p__Firmicutes	c__Clostridia	o__Peptostreptococcales-Tissierellales	f__Peptostreptococcaceae	g__Clostridioides	s__Clostridioides difficile 2007855	t__Animal	s1__Clostridioides difficile
AB184558.1.1478	d__Bacteria	p__Actinobacteriota	c__Actinobacteria	o__Streptomycetales	f__Streptomycetaceae	g__Streptomyces	s__Streptomyces hygroscopicus subsp. enhygrus	t__Animal	s1__Streptomyces hygroscopicus
FN668735.1.1378	d__Bacteria	p__Actinobacteriota	c__Actinobacteria	o__Corynebacteriales	f__Corynebacteriaceae	g__Corynebacterium	s__Corynebacterium amycolatum	t__Animal	s1__Corynebacterium amycolatum
FN668941.138871.140373	d__Bacteria	p__Firmicutes	c__Clostridia	o__Peptostreptococcales-Tissierellales	f__Peptostreptococcaceae	g__Clostridioides	s__Clostridioides difficile BI1	t__Animal	s1__Clostridioides difficile
AB184571.1.1455	d__Bacteria	p__Actinobacteriota	c__Actinobacteria	o__Streptomycetales	f__Streptomycetaceae	g__Streptomyces	s__Streptomyces cattleya	t__Animal	s1__Streptomyces cattleya
AM885867.1.1426	d__Bacteria	p__Proteobacteria	c__Gammaproteobacteria	o__Enterobacterales	f__Alteromonadaceae	g__Alteromonas	s__Alteromonas macleodii	t__Animal	s1__Alteromonas macleodii
AB006125.1.1294	d__Bacteria	p__Firmicutes	c__Bacilli	o__Lactobacillales	f__Streptococcaceae	g__Streptococcus	s__Streptococcus parasanguinis	t__Animal	s1__Streptococcus parasanguinis
LS483346.2307165.2308700	d__Bacteria	p__Firmicutes	c__Bacilli	o__Lactobacillales	f__Streptococcaceae	g__Streptococcus	s__Streptococcus sanguinis	t__Animal	s1__Streptococcus sanguinis
GQ466172.1.1446	d__Bacteria	p__Proteobacteria	c__Gammaproteobacteria	o__Burkholderiales	f__Comamonadaceae	g__Delftia	s__Delftia acidovorans	t__Animal	s1__Delftia acidovorans
LS483341.875571.877115	d__Bacteria	p__Firmicutes	c__Bacilli	o__Lactobacillales	f__Streptococcaceae	g__Streptococcus	s__Streptococcus gordonii	t__Animal	s1__Streptococcus gordonii
KM461687.1.1425	d__Bacteria	p__Actinobacteriota	c__Actinobacteria	o__Corynebacteriales	f__Nocardiaceae	g__Rhodococcus	s__Rhodococcus rhodochrous	t__Animal	s1__Rhodococcus rhodochrous
FN668941.30425.31927	d__Bacteria	p__Firmicutes	c__Clostridia	o__Peptostreptococcales-Tissierellales	f__Peptostreptococcaceae	g__Clostridioides	s__Clostridioides difficile BI1	t__Animal	s1__Clostridioides difficile
KM495860.1.1500	d__Bacteria	p__Firmicutes	c__Bacilli	o__Lactobacillales	f__Lactobacillaceae	g__Lactiplantibacillus	s__Lactobacillus plantarum	t__Animal	s1__Lactobacillus plantarum
LS483335.22844.24380	d__Bacteria	p__Firmicutes	c__Bacilli	o__Lactobacillales	f__Streptococcaceae	g__Streptococcus	s__Streptococcus pyogenes	t__Animal	s1__Streptococcus pyogenes
EF654095.1.1479	d__Bacteria	p__Actinobacteriota	c__Actinobacteria	o__Streptomycetales	f__Streptomycetaceae	g__Streptomyces	s__Streptomyces pactum	t__Animal	s1__Streptomyces pactum
FM178379.3126248.3127784	d__Bacteria	p__Proteobacteria	c__Gammaproteobacteria	o__Enterobacterales	f__Vibrionaceae	g__Aliivibrio	s__Aliivibrio salmonicida LFI1238	t__Animal	s1__Aliivibrio salmonicida
LS483312.2375477.2377015	d__Bacteria	p__Firmicutes	c__Bacilli	o__Staphylococcales	f__Staphylococcaceae	g__Staphylococcus	s__Staphylococcus lugdunensis	t__Animal	s1__Staphylococcus lugdunensis
AB184724.1.1473	d__Bacteria	p__Actinobacteriota	c__Actinobacteria	o__Streptomycetales	f__Streptomycetaceae	g__Streptomyces	s__Streptomyces hygroscopicus subsp. duamyceticus	t__Animal	s1__Streptomyces hygroscopicus
MG371994.1.1438	d__Bacteria	p__Proteobacteria	c__Gammaproteobacteria	o__Enterobacterales	f__Enterobacteriaceae	g__Enterobacter	s__Enterobacter hormaechei subsp. xiangfangensis	t__Animal	s1__Enterobacter hormaechei
EF690396.1.1485	d__Bacteria	p__Firmicutes	c__Bacilli	o__Bacillales	f__Bacillaceae	g__Bacillus	s__Bacillus megaterium	t__Animal	s1__Bacillus megaterium
KF933789.1.1508	d__Bacteria	p__Actinobacteriota	c__Actinobacteria	o__Actinomycetales	f__Actinomycetaceae	g__Actinomyces	s__Actinomyces israelii	t__Animal	s1__Actinomyces israelii
KT001206.1.1459	d__Bacteria	p__Proteobacteria	c__Gammaproteobacteria	o__Enterobacterales	f__Enterobacteriaceae	g__Enterobacter	s__Leclercia adecarboxylata	t__Animal	s1__Leclercia adecarboxylata
KR995242.1.1331	d__Bacteria	p__Actinobacteriota	c__Actinobacteria	o__Corynebacteriales	f__Mycobacteriaceae	g__Mycobacterium	s__Mycobacterium kansasii	t__Animal	s1__Mycobacterium kansasii
AM889136.1875341.1876884	d__Bacteria	p__Proteobacteria	c__Gammaproteobacteria	o__Burkholderiales	f__Neisseriaceae	g__Neisseria	s__Neisseria meningitidis alpha14	t__Animal	s1__Neisseria meningitidis
KM495898.1.1499	d__Bacteria	p__Firmicutes	c__Bacilli	o__Lactobacillales	f__Lactobacillaceae	g__Lactiplantibacillus	s__Lactobacillus plantarum	t__Animal	s1__Lactobacillus plantarum
AF542231.1.1414	d__Bacteria	p__Firmicutes	c__Clostridia	o__Peptostreptococcales-Tissierellales	f__Family XI	g__Parvimonas	s__Parvimonas micra ATCC 33270	t__Animal	s1__Parvimonas micra
JX041943.1.1578	d__Bacteria	p__Firmicutes	c__Bacilli	o__Lactobacillales	f__Lactobacillaceae	g__Weissella	s__Weissella confusa	t__Animal	s1__Weissella confusa
FN665652.24980.26482	d__Bacteria	p__Firmicutes	c__Clostridia	o__Peptostreptococcales-Tissierellales	f__Peptostreptococcaceae	g__Clostridioides	s__Clostridioides difficile CF5	t__Animal	s1__Clostridioides difficile
LS483331.16842.18378	d__Bacteria	p__Firmicutes	c__Bacilli	o__Lactobacillales	f__Streptococcaceae	g__Streptococcus	s__Streptococcus pyogenes	t__Animal	s1__Streptococcus pyogenes
HQ647252.1.1464	d__Bacteria	p__Firmicutes	c__Bacilli	o__Bacillales	f__Bacillaceae	g__Bacillus	s__Bacillus megaterium	t__Animal	s1__Bacillus megaterium
KR995252.1.1337	d__Bacteria	p__Actinobacteriota	c__Actinobacteria	o__Corynebacteriales	f__Mycobacteriaceae	g__Mycobacterium	s__Mycobacterium intracellulare	t__Animal	s1__Mycobacterium intracellulare
KM495869.1.1499	d__Bacteria	p__Firmicutes	c__Bacilli	o__Lactobacillales	f__Lactobacillaceae	g__Lactiplantibacillus	s__Lactobacillus plantarum	t__Animal	s1__Lactobacillus plantarum
HQ658086.1.1456	d__Bacteria	p__Firmicutes	c__Bacilli	o__Lactobacillales	f__Streptococcaceae	g__Streptococcus	s__Streptococcus agalactiae	t__Animal	s1__Streptococcus agalactiae
MG383934.1.1426	d__Bacteria	p__Proteobacteria	c__Gammaproteobacteria	o__Enterobacterales	f__Vibrionaceae	g__Vibrio	s__Vibrio parahaemolyticus	t__Animal	s1__Vibrio parahaemolyticus
KM488469.1.1439	d__Bacteria	p__Proteobacteria	c__Gammaproteobacteria	o__Enterobacterales	f__Yersiniaceae	g__Serratia	s__Serratia rubidaea	t__Animal	s1__Serratia rubidaea
LS483312.2370039.2371577	d__Bacteria	p__Firmicutes	c__Bacilli	o__Staphylococcales	f__Staphylococcaceae	g__Staphylococcus	s__Staphylococcus lugdunensis	t__Animal	s1__Staphylococcus lugdunensis
KC747738.1.1419	d__Bacteria	p__Proteobacteria	c__Gammaproteobacteria	o__Enterobacterales	f__Vibrionaceae	g__Vibrio	s__Vibrio harveyi	t__Animal	s1__Vibrio harveyi
AM747230.1.1532	d__Bacteria	p__Firmicutes	c__Bacilli	o__Bacillales	f__Bacillaceae	g__Bacillus	s__Bacillus mycoides	t__Animal	s1__Bacillus mycoides
JX010948.1.1493	d__Bacteria	p__Actinobacteriota	c__Actinobacteria	o__Micrococcales	f__Microbacteriaceae	g__Leifsonia	s__Leifsonia aquatica	t__Animal	s1__Leifsonia aquatica
FJ999575.1.1552	d__Bacteria	p__Actinobacteriota	c__Actinobacteria	o__Corynebacteriales	f__Nocardiaceae	g__Rhodococcus	s__Rhodococcus hoagii	t__Animal	s1__Rhodococcus hoagii
AB186340.1.1498	d__Bacteria	p__Firmicutes	c__Bacilli	o__Lactobacillales	f__Lactobacillaceae	g__Ligilactobacillus	s__Lactobacillus salivarius	t__Animal	s1__Lactobacillus salivarius
FN668375.1107692.1109194	d__Bacteria	p__Firmicutes	c__Clostridia	o__Peptostreptococcales-Tissierellales	f__Peptostreptococcaceae	g__Clostridioides	s__Clostridioides difficile M68	t__Animal	s1__Clostridioides difficile
FN665653.3773870.3775372	d__Bacteria	p__Firmicutes	c__Clostridia	o__Peptostreptococcales-Tissierellales	f__Peptostreptococcaceae	g__Clostridioides	s__Clostridioides difficile M120	t__Animal	s1__Clostridioides difficile
LC055491.1.1458	d__Bacteria	p__Actinobacteriota	c__Actinobacteria	o__Corynebacteriales	f__Nocardiaceae	g__Nocardia	s__Nocardia kruczakiae	t__Animal	s1__Nocardia kruczakiae
LS483338.542242.543778	d__Bacteria	p__Firmicutes	c__Bacilli	o__Lactobacillales	f__Streptococcaceae	g__Streptococcus	s__Streptococcus pyogenes	t__Animal	s1__Streptococcus pyogenes
EU014682.1.1443	d__Bacteria	p__Proteobacteria	c__Gammaproteobacteria	o__Enterobacterales	f__Enterobacteriaceae	g__Salmonella	s__Salmonella bongori	t__Animal	s1__Salmonella bongori
AF550637.1.1647	d__Bacteria	p__Campylobacterota	c__Campylobacteria	o__Campylobacterales	f__Campylobacteraceae	g__Campylobacter	s__Campylobacter sputorum	t__Animal	s1__Campylobacter sputorum
EU024148.1.1316	d__Bacteria	p__Proteobacteria	c__Gammaproteobacteria	o__Burkholderiales	f__Burkholderiaceae	g__Ralstonia	s__Ralstonia pickettii	t__Animal	s1__Ralstonia pickettii
LS483345.270828.272364	d__Bacteria	p__Firmicutes	c__Bacilli	o__Lactobacillales	f__Streptococcaceae	g__Streptococcus	s__Streptococcus pyogenes	t__Animal	s1__Streptococcus pyogenes
LS483313.2593554.2595093	d__Bacteria	p__Firmicutes	c__Bacilli	o__Staphylococcales	f__Staphylococcaceae	g__Staphylococcus	s__Staphylococcus simulans	t__Animal	s1__Staphylococcus simulans
FN665652.1126879.1128381	d__Bacteria	p__Firmicutes	c__Clostridia	o__Peptostreptococcales-Tissierellales	f__Peptostreptococcaceae	g__Clostridioides	s__Clostridioides difficile CF5	t__Animal	s1__Clostridioides difficile
FN665654.127822.129320	d__Bacteria	p__Firmicutes	c__Clostridia	o__Peptostreptococcales-Tissierellales	f__Peptostreptococcaceae	g__Clostridioides	s__Clostridioides difficile 2007855	t__Animal	s1__Clostridioides difficile
HQ659713.1.1496	d__Bacteria	p__Proteobacteria	c__Gammaproteobacteria	o__Enterobacterales	f__Enterobacteriaceae	g__Cronobacter	s__Cronobacter sakazakii	t__Animal	s1__Cronobacter sakazakii
HQ663898.1.1520	d__Bacteria	p__Proteobacteria	c__Gammaproteobacteria	o__Pseudomonadales	f__Pseudomonadaceae	g__Pseudomonas	s__Pseudomonas alcaligenes	t__Animal	s1__Pseudomonas alcaligenes
JN377810.1.1488	d__Bacteria	p__Actinobacteriota	c__Actinobacteria	o__Micrococcales	f__Micrococcaceae	g__Micrococcus	s__Micrococcus lylae	t__Animal	s1__Micrococcus lylae
EU024141.1.1317	d__Bacteria	p__Proteobacteria	c__Gammaproteobacteria	o__Burkholderiales	f__Comamonadaceae	g__Comamonas	s__Comamonas testosteroni	t__Animal	s1__Comamonas testosteroni
LS483329.22831.24367	d__Bacteria	p__Firmicutes	c__Bacilli	o__Lactobacillales	f__Streptococcaceae	g__Streptococcus	s__Streptococcus pyogenes	t__Animal	s1__Streptococcus pyogenes
LS483341.614768.616312	d__Bacteria	p__Firmicutes	c__Bacilli	o__Lactobacillales	f__Streptococcaceae	g__Streptococcus	s__Streptococcus gordonii	t__Animal	s1__Streptococcus gordonii
EF690410.1.1503	d__Bacteria	p__Actinobacteriota	c__Actinobacteria	o__Corynebacteriales	f__Nocardiaceae	g__Rhodococcus	s__Rhodococcus erythropolis	t__Animal	s1__Rhodococcus erythropolis
EF656616.1.1359	d__Bacteria	p__Firmicutes	c__Clostridia	o__Clostridiales	f__Clostridiaceae	g__Clostridium sensu stricto 12	s__Clostridium pasteurianum	t__Animal	s1__Clostridium pasteurianum
AY457078.1.1487	d__Bacteria	p__Actinobacteriota	c__Actinobacteria	o__Corynebacteriales	f__Mycobacteriaceae	g__Mycobacterium	s__Mycobacterium smegmatis	t__Animal	s1__Mycobacterium smegmatis
KM496472.1.1318	d__Bacteria	p__Firmicutes	c__Bacilli	o__Lactobacillales	f__Lactobacillaceae	g__Leuconostoc	s__Leuconostoc mesenteroides	t__Animal	s1__Leuconostoc mesenteroides
AB006658.1.1520	d__Bacteria	p__Actinobacteriota	c__Actinobacteria	o__Bifidobacteriales	f__Bifidobacteriaceae	g__Bifidobacterium	s__Bifidobacterium breve	t__Animal	s1__Bifidobacterium breve
LS483307.1398971.1400507	d__Bacteria	p__Firmicutes	c__Bacilli	o__Lactobacillales	f__Streptococcaceae	g__Streptococcus	s__Streptococcus pyogenes	t__Animal	s1__Streptococcus pyogenes
FN668941.133294.134796	d__Bacteria	p__Firmicutes	c__Clostridia	o__Peptostreptococcales-Tissierellales	f__Peptostreptococcaceae	g__Clostridioides	s__Clostridioides difficile BI1	t__Animal	s1__Clostridioides difficile
KC417007.1.1490	d__Bacteria	p__Firmicutes	c__Bacilli	o__Lactobacillales	f__Lactobacillaceae	g__Leuconostoc	s__Leuconostoc mesenteroides	t__Animal	s1__Leuconostoc mesenteroides
LS483338.16842.18378	d__Bacteria	p__Firmicutes	c__Bacilli	o__Lactobacillales	f__Streptococcaceae	g__Streptococcus	s__Streptococcus pyogenes	t__Animal	s1__Streptococcus pyogenes
AB184823.1.1478	d__Bacteria	p__Actinobacteriota	c__Actinobacteria	o__Streptomycetales	f__Streptomycetaceae	g__Streptomyces	s__Streptomyces hygroscopicus subsp. azalomyceticus	t__Animal	s1__Streptomyces hygroscopicus
KC417023.1.1484	d__Bacteria	p__Firmicutes	c__Bacilli	o__Lactobacillales	f__Lactobacillaceae	g__Leuconostoc	s__Leuconostoc citreum	t__Animal	s1__Leuconostoc citreum
KY646023.1.1546	d__Bacteria	p__Proteobacteria	c__Gammaproteobacteria	o__Pseudomonadales	f__Pseudomonadaceae	g__Pseudomonas	s__Pseudomonas lurida	t__Animal	s1__Pseudomonas lurida
KY783400.1.1443	d__Bacteria	p__Proteobacteria	c__Gammaproteobacteria	o__Pseudomonadales	f__Pseudomonadaceae	g__Pseudomonas	s__Pseudomonas simiae	t__Animal	s1__Pseudomonas simiae
AF542234.1.1418	d__Bacteria	p__Firmicutes	c__Clostridia	o__Peptostreptococcales-Tissierellales	f__Family XI	g__Anaerococcus	s__Anaerococcus tetradius	t__Animal	s1__Anaerococcus tetradius
LS483320.1398709.1400245	d__Bacteria	p__Firmicutes	c__Bacilli	o__Lactobacillales	f__Streptococcaceae	g__Streptococcus	s__Streptococcus pyogenes	t__Animal	s1__Streptococcus pyogenes
LS483336.271250.272786	d__Bacteria	p__Firmicutes	c__Bacilli	o__Lactobacillales	f__Streptococcaceae	g__Streptococcus	s__Streptococcus pyogenes	t__Animal	s1__Streptococcus pyogenes
GU227372.1.1432	d__Bacteria	p__Firmicutes	c__Bacilli	o__Mycoplasmatales	f__Mycoplasmataceae	g__Mycoplasma	s__Mycoplasma hyorhinis ATCC 17981	t__Animal	s1__Mycoplasma hyorhinis
LS483352.1322250.1323786	d__Bacteria	p__Firmicutes	c__Bacilli	o__Lactobacillales	f__Streptococcaceae	g__Streptococcus	s__Streptococcus pyogenes	t__Animal	s1__Streptococcus pyogenes
LS483342.16306.17842	d__Bacteria	p__Firmicutes	c__Bacilli	o__Lactobacillales	f__Streptococcaceae	g__Streptococcus	s__Streptococcus agalactiae	t__Animal	s1__Streptococcus agalactiae
MG518365.1.1288	d__Bacteria	p__Proteobacteria	c__Gammaproteobacteria	o__Burkholderiales	f__Burkholderiaceae	g__Burkholderia-Caballeronia-Paraburkholderia	s__Burkholderia anthina	t__Animal	s1__Burkholderia anthina
LS483312.1097639.1099177	d__Bacteria	p__Firmicutes	c__Bacilli	o__Staphylococcales	f__Staphylococcaceae	g__Staphylococcus	s__Staphylococcus lugdunensis	t__Animal	s1__Staphylococcus lugdunensis
KM434382.1.1432	d__Bacteria	p__Proteobacteria	c__Gammaproteobacteria	o__Enterobacterales	f__Enterobacteriaceae	g__Cronobacter	s__Cronobacter sakazakii	t__Animal	s1__Cronobacter sakazakii
KC422675.1.1418	d__Bacteria	p__Actinobacteriota	c__Actinobacteria	o__Corynebacteriales	f__Nocardiaceae	g__Rhodococcus	s__Rhodococcus erythropolis	t__Animal	s1__Rhodococcus erythropolis
KC699539.1.1380	d__Bacteria	p__Proteobacteria	c__Gammaproteobacteria	o__Pseudomonadales	f__Pseudomonadaceae	g__Pseudomonas	s__Pseudomonas plecoglossicida	t__Animal	s1__Pseudomonas plecoglossicida
LS483348.16329.17865	d__Bacteria	p__Firmicutes	c__Bacilli	o__Lactobacillales	f__Streptococcaceae	g__Streptococcus	s__Streptococcus lutetiensis	t__Animal	s1__Streptococcus lutetiensis
LS483337.285662.287198	d__Bacteria	p__Firmicutes	c__Bacilli	o__Lactobacillales	f__Streptococcaceae	g__Streptococcus	s__Streptococcus pyogenes	t__Animal	s1__Streptococcus pyogenes
JN162675.1.1391	d__Bacteria	p__Firmicutes	c__Bacilli	o__Lactobacillales	f__Lactobacillaceae	g__Lactiplantibacillus	s__Enterococcus durans	t__Animal	s1__Enterococcus durans
CP013405.781047.782582	d__Bacteria	p__Proteobacteria	c__Gammaproteobacteria	o__Burkholderiales	f__Burkholderiaceae	g__Burkholderia-Caballeronia-Paraburkholderia	s__Burkholderia lata	t__Animal	s1__Burkholderia lata
KC422695.1.1400	d__Bacteria	p__Actinobacteriota	c__Actinobacteria	o__Corynebacteriales	f__Nocardiaceae	g__Rhodococcus	s__Rhodococcus erythropolis	t__Animal	s1__Rhodococcus erythropolis
EU024143.1.1316	d__Bacteria	p__Proteobacteria	c__Gammaproteobacteria	o__Burkholderiales	f__Comamonadaceae	g__Comamonas	s__Comamonas testosteroni	t__Animal	s1__Comamonas testosteroni
LS483295.39674.41174	d__Bacteria	p__Campylobacterota	c__Campylobacteria	o__Campylobacterales	f__Campylobacteraceae	g__Campylobacter	s__Campylobacter jejuni subsp. doylei	t__Animal	s1__Campylobacter jejuni
LS483326.1293143.1294679	d__Bacteria	p__Firmicutes	c__Bacilli	o__Lactobacillales	f__Streptococcaceae	g__Streptococcus	s__Streptococcus pyogenes	t__Animal	s1__Streptococcus pyogenes
LS483322.255597.257133	d__Bacteria	p__Firmicutes	c__Bacilli	o__Lactobacillales	f__Streptococcaceae	g__Streptococcus	s__Streptococcus pyogenes	t__Animal	s1__Streptococcus pyogenes
JN215512.1.1511	d__Bacteria	p__Firmicutes	c__Bacilli	o__Bacillales	f__Planococcaceae	g__Lysinibacillus	s__Lysinibacillus sphaericus	t__Animal	s1__Lysinibacillus sphaericus
FM179323.2548360.2549917	d__Bacteria	p__Firmicutes	c__Bacilli	o__Lactobacillales	f__Lactobacillaceae	g__Lacticaseibacillus	s__Lactobacillus rhamnosus Lc 705	t__Animal	s1__Lactobacillus rhamnosus
GQ376161.1.1439	d__Bacteria	p__Actinobacteriota	c__Actinobacteria	o__Corynebacteriales	f__Nocardiaceae	g__Nocardia	s__Nocardia asteroides NBRC 15531	t__Animal	s1__Nocardia asteroides
GQ376173.1.1362	d__Bacteria	p__Actinobacteriota	c__Actinobacteria	o__Corynebacteriales	f__Nocardiaceae	g__Nocardia	s__Nocardia inohanensis	t__Animal	s1__Nocardia inohanensis
KP318062.1.1295	d__Bacteria	p__Proteobacteria	c__Gammaproteobacteria	o__Xanthomonadales	f__Xanthomonadaceae	g__Stenotrophomonas	s__Stenotrophomonas rhizophila	t__Animal	s1__Stenotrophomonas rhizophila
AM747229.1.1532	d__Bacteria	p__Firmicutes	c__Bacilli	o__Bacillales	f__Bacillaceae	g__Bacillus	s__Bacillus mycoides	t__Animal	s1__Bacillus mycoides
AF543298.1.1476	d__Bacteria	p__Bacteroidota	c__Bacteroidia	o__Flavobacteriales	f__Flavobacteriaceae	g__Capnocytophaga	s__Capnocytophaga ochracea	t__Animal	s1__Capnocytophaga ochracea
CP013410.2525850.2527389	d__Bacteria	p__Proteobacteria	c__Gammaproteobacteria	o__Burkholderiales	f__Burkholderiaceae	g__Burkholderia-Caballeronia-Paraburkholderia	s__Burkholderia thailandensis	t__Animal	s1__Burkholderia thailandensis
LC310898.1.1440	d__Bacteria	p__Actinobacteriota	c__Actinobacteria	o__Corynebacteriales	f__Nocardiaceae	g__Nocardia	s__Nocardia asteroides	t__Animal	s1__Nocardia asteroides
LS483313.2588411.2589950	d__Bacteria	p__Firmicutes	c__Bacilli	o__Staphylococcales	f__Staphylococcaceae	g__Staphylococcus	s__Staphylococcus simulans	t__Animal	s1__Staphylococcus simulans
KF907127.1.1440	d__Bacteria	p__Proteobacteria	c__Gammaproteobacteria	o__Enterobacterales	f__Vibrionaceae	g__Vibrio	s__Vibrio cholerae	t__Animal	s1__Vibrio cholerae
LC062384.1.1414	d__Bacteria	p__Firmicutes	c__Clostridia	o__Peptostreptococcales-Tissierellales	f__Peptostreptococcaceae	g__Paraclostridium	s__Paraclostridium bifermentans	t__Animal	s1__Paraclostridium bifermentans
KM495878.1.1502	d__Bacteria	p__Firmicutes	c__Bacilli	o__Lactobacillales	f__Lactobacillaceae	g__Lactiplantibacillus	s__Lactobacillus plantarum	t__Animal	s1__Lactobacillus plantarum
LS483351.16844.18380	d__Bacteria	p__Firmicutes	c__Bacilli	o__Lactobacillales	f__Streptococcaceae	g__Streptococcus	s__Streptococcus pyogenes	t__Animal	s1__Streptococcus pyogenes
AF542232.1.1381	d__Bacteria	p__Firmicutes	c__Clostridia	o__Peptostreptococcales-Tissierellales	f__Family XI	g__Anaerococcus	s__Anaerococcus prevotii	t__Animal	s1__Anaerococcus prevotii
GQ376192.1.1441	d__Bacteria	p__Actinobacteriota	c__Actinobacteria	o__Corynebacteriales	f__Nocardiaceae	g__Nocardia	s__Nocardia anaemiae	t__Animal	s1__Nocardia anaemiae
LS483315.16843.18379	d__Bacteria	p__Firmicutes	c__Bacilli	o__Lactobacillales	f__Streptococcaceae	g__Streptococcus	s__Streptococcus pyogenes	t__Animal	s1__Streptococcus pyogenes
AY513711.1.1399	d__Bacteria	p__Actinobacteriota	c__Actinobacteria	o__Bifidobacteriales	f__Bifidobacteriaceae	g__Bifidobacterium	s__Bifidobacterium breve	t__Animal	s1__Bifidobacterium breve
LC269723.1.1361	d__Bacteria	p__Proteobacteria	c__Gammaproteobacteria	o__Enterobacterales	f__Vibrionaceae	g__Vibrio	s__Vibrio vulnificus	t__Animal	s1__Vibrio vulnificus
LS483352.16843.18379	d__Bacteria	p__Firmicutes	c__Bacilli	o__Lactobacillales	f__Streptococcaceae	g__Streptococcus	s__Streptococcus pyogenes	t__Animal	s1__Streptococcus pyogenes
FN668382.1.1497	d__Bacteria	p__Proteobacteria	c__Gammaproteobacteria	o__Enterobacterales	f__Yersiniaceae	g__Yersinia	s__Yersinia ruckeri	t__Animal	s1__Yersinia ruckeri
AF550651.1.1555	d__Bacteria	p__Campylobacterota	c__Campylobacteria	o__Campylobacterales	f__Campylobacteraceae	g__Campylobacter	s__Campylobacter curvus	t__Animal	s1__Campylobacter curvus
FN692037.445456.447007	d__Bacteria	p__Firmicutes	c__Bacilli	o__Lactobacillales	f__Lactobacillaceae	g__Lactobacillus	s__Lactobacillus crispatus ST1	t__Animal	s1__Lactobacillus crispatus
FN668390.1.1518	d__Bacteria	p__Proteobacteria	c__Gammaproteobacteria	o__Enterobacterales	f__Yersiniaceae	g__Yersinia	s__Yersinia ruckeri	t__Animal	s1__Yersinia ruckeri
EU024163.1.1315	d__Bacteria	p__Proteobacteria	c__Gammaproteobacteria	o__Burkholderiales	f__Burkholderiaceae	g__Cupriavidus	s__Cupriavidus gilardii	t__Animal	s1__Cupriavidus gilardii
KC429784.1.1400	d__Bacteria	p__Firmicutes	c__Bacilli	o__Lactobacillales	f__Lactobacillaceae	g__Lacticaseibacillus	s__Lactobacillus paracasei ATCC 334	t__Animal	s1__Lactobacillus paracasei
KX984117.1.1262	d__Bacteria	p__Firmicutes	c__Clostridia	o__Clostridiales	f__Clostridiaceae	g__Clostridium sensu stricto 1	s__Clostridium beijerinckii	t__Animal	s1__Clostridium beijerinckii
LS483353.323521.325057	d__Bacteria	p__Firmicutes	c__Bacilli	o__Lactobacillales	f__Streptococcaceae	g__Streptococcus	s__Streptococcus pyogenes	t__Animal	s1__Streptococcus pyogenes
GU296681.1.1448	d__Bacteria	p__Proteobacteria	c__Gammaproteobacteria	o__Burkholderiales	f__Alcaligenaceae	g__Alcaligenes	s__Alcaligenes faecalis	t__Animal	s1__Alcaligenes faecalis
LS483345.521573.523109	d__Bacteria	p__Firmicutes	c__Bacilli	o__Lactobacillales	f__Streptococcaceae	g__Streptococcus	s__Streptococcus pyogenes	t__Animal	s1__Streptococcus pyogenes
LS483329.1491115.1492651	d__Bacteria	p__Firmicutes	c__Bacilli	o__Lactobacillales	f__Streptococcaceae	g__Streptococcus	s__Streptococcus pyogenes	t__Animal	s1__Streptococcus pyogenes
KY644046.1.1363	d__Bacteria	p__Proteobacteria	c__Gammaproteobacteria	o__Enterobacterales	f__Enterobacteriaceae	g__Enterobacter	s__Klebsiella aerogenes	t__Animal	s1__Klebsiella aerogenes
EU024146.1.1318	d__Bacteria	p__Proteobacteria	c__Gammaproteobacteria	o__Burkholderiales	f__Comamonadaceae	g__Delftia	s__Delftia acidovorans	t__Animal	s1__Delftia acidovorans
FN665653.351809.353310	d__Bacteria	p__Firmicutes	c__Clostridia	o__Peptostreptococcales-Tissierellales	f__Peptostreptococcaceae	g__Clostridioides	s__Clostridioides difficile M120	t__Animal	s1__Clostridioides difficile
KM504974.1.1216	d__Bacteria	p__Firmicutes	c__Bacilli	o__Bacillales	f__Planococcaceae	g__Lysinibacillus	s__Enterococcus faecium	t__Animal	s1__Enterococcus faecium
EU024177.1.1313	d__Bacteria	p__Proteobacteria	c__Gammaproteobacteria	o__Burkholderiales	f__Burkholderiaceae	g__Burkholderia-Caballeronia-Paraburkholderia	s__Burkholderia ambifaria	t__Animal	s1__Burkholderia ambifaria
LS483346.16177.17712	d__Bacteria	p__Firmicutes	c__Bacilli	o__Lactobacillales	f__Streptococcaceae	g__Streptococcus	s__Streptococcus sanguinis	t__Animal	s1__Streptococcus sanguinis
FN667742.536608.538103	d__Bacteria	p__Proteobacteria	c__Gammaproteobacteria	o__Enterobacterales	f__Morganellaceae	g__Xenorhabdus	s__Xenorhabdus nematophila ATCC 19061	t__Animal	s1__Xenorhabdus nematophila
AB184821.1.1477	d__Bacteria	p__Actinobacteriota	c__Actinobacteria	o__Streptomycetales	f__Streptomycetaceae	g__Streptomyces	s__Streptomyces griseus subsp. rhodochrous	t__Animal	s1__Streptomyces griseus
LS483312.978631.980169	d__Bacteria	p__Firmicutes	c__Bacilli	o__Staphylococcales	f__Staphylococcaceae	g__Staphylococcus	s__Staphylococcus lugdunensis	t__Animal	s1__Staphylococcus lugdunensis
EU024155.1.1315	d__Bacteria	p__Proteobacteria	c__Gammaproteobacteria	o__Burkholderiales	f__Burkholderiaceae	g__Burkholderia-Caballeronia-Paraburkholderia	s__Paraburkholderia fungorum	t__Animal	s1__Paraburkholderia fungorum
AB184740.1.1470	d__Bacteria	p__Actinobacteriota	c__Actinobacteria	o__Streptomycetales	f__Streptomycetaceae	g__Streptomyces	s__Streptomyces hygroscopicus	t__Animal	s1__Streptomyces hygroscopicus
CP013338.4403691.4405201	d__Bacteria	p__Proteobacteria	c__Gammaproteobacteria	o__Enterobacterales	f__Enterobacteriaceae	g__Raoultella	s__Raoultella ornithinolytica	t__Animal	s1__Raoultella ornithinolytica
LS483321.16842.18378	d__Bacteria	p__Firmicutes	c__Bacilli	o__Lactobacillales	f__Streptococcaceae	g__Streptococcus	s__Streptococcus pyogenes	t__Animal	s1__Streptococcus pyogenes
KT008122.1.1582	d__Bacteria	p__Firmicutes	c__Bacilli	o__Lactobacillales	f__Lactobacillaceae	g__Lactiplantibacillus	s__Lactobacillus plantarum	t__Animal	s1__Lactobacillus plantarum
MG546525.1.1439	d__Bacteria	p__Proteobacteria	c__Gammaproteobacteria	o__Enterobacterales	f__Enterobacteriaceae	g__Enterobacter	s__Enterobacter hormaechei	t__Animal	s1__Enterobacter hormaechei
JN175345.1.1478	d__Bacteria	p__Proteobacteria	c__Gammaproteobacteria	o__Enterobacterales	f__Enterobacteriaceae	g__Kosakonia	s__Atlantibacter hermannii	t__Animal	s1__Atlantibacter hermannii
LS483332.80139.81675	d__Bacteria	p__Firmicutes	c__Bacilli	o__Lactobacillales	f__Streptococcaceae	g__Streptococcus	s__Streptococcus pyogenes	t__Animal	s1__Streptococcus pyogenes
FN692037.62524.64075	d__Bacteria	p__Firmicutes	c__Bacilli	o__Lactobacillales	f__Lactobacillaceae	g__Lactobacillus	s__Lactobacillus crispatus ST1	t__Animal	s1__Lactobacillus crispatus
KM434384.1.1316	d__Bacteria	p__Proteobacteria	c__Gammaproteobacteria	o__Enterobacterales	f__Enterobacteriaceae	g__Cronobacter	s__Cronobacter sakazakii	t__Animal	s1__Cronobacter sakazakii
LS483342.1610249.1611785	d__Bacteria	p__Firmicutes	c__Bacilli	o__Lactobacillales	f__Streptococcaceae	g__Streptococcus	s__Streptococcus agalactiae	t__Animal	s1__Streptococcus agalactiae
LS483330.16843.18379	d__Bacteria	p__Firmicutes	c__Bacilli	o__Lactobacillales	f__Streptococcaceae	g__Streptococcus	s__Streptococcus pyogenes	t__Animal	s1__Streptococcus pyogenes
KM012191.1.1391	d__Bacteria	p__Proteobacteria	c__Gammaproteobacteria	o__Pseudomonadales	f__Moraxellaceae	g__Acinetobacter	s__Acinetobacter baylyi	t__Animal	s1__Acinetobacter baylyi
AF542230.1.1406	d__Bacteria	p__Firmicutes	c__Clostridia	o__Peptostreptococcales-Tissierellales	f__Family XI	g__Peptoniphilus	s__Peptoniphilus lacrimalis	t__Animal	s1__Peptoniphilus lacrimalis
AY422715.1.1545	d__Bacteria	p__Firmicutes	c__Bacilli	o__Lactobacillales	f__Aerococcaceae	g__Aerococcus	s__Aerococcus urinae	t__Animal	s1__Aerococcus urinae
LS483313.1178759.1180298	d__Bacteria	p__Firmicutes	c__Bacilli	o__Staphylococcales	f__Staphylococcaceae	g__Staphylococcus	s__Staphylococcus simulans	t__Animal	s1__Staphylococcus simulans
KT008299.1.1496	d__Bacteria	p__Firmicutes	c__Bacilli	o__Bacillales	f__Bacillaceae	g__Bacillus	s__Bacillus cytotoxicus	t__Animal	s1__Bacillus cytotoxicus
LS483351.22845.24381	d__Bacteria	p__Firmicutes	c__Bacilli	o__Lactobacillales	f__Streptococcaceae	g__Streptococcus	s__Streptococcus pyogenes	t__Animal	s1__Streptococcus pyogenes
LS483323.271440.272976	d__Bacteria	p__Firmicutes	c__Bacilli	o__Lactobacillales	f__Streptococcaceae	g__Streptococcus	s__Streptococcus pyogenes	t__Animal	s1__Streptococcus pyogenes
LS483338.22843.24379	d__Bacteria	p__Firmicutes	c__Bacilli	o__Lactobacillales	f__Streptococcaceae	g__Streptococcus	s__Streptococcus pyogenes	t__Animal	s1__Streptococcus pyogenes
KM507144.1.1456	d__Bacteria	p__Proteobacteria	c__Gammaproteobacteria	o__Pseudomonadales	f__Pseudomonadaceae	g__Pseudomonas	s__Pseudomonas koreensis	t__Animal	s1__Pseudomonas koreensis
LS483348.78549.80085	d__Bacteria	p__Firmicutes	c__Bacilli	o__Lactobacillales	f__Streptococcaceae	g__Streptococcus	s__Streptococcus lutetiensis	t__Animal	s1__Streptococcus lutetiensis
LS483352.22844.24380	d__Bacteria	p__Firmicutes	c__Bacilli	o__Lactobacillales	f__Streptococcaceae	g__Streptococcus	s__Streptococcus pyogenes	t__Animal	s1__Streptococcus pyogenes
JN175341.1.1522	d__Bacteria	p__Proteobacteria	c__Gammaproteobacteria	o__Pseudomonadales	f__Moraxellaceae	g__Enhydrobacter	s__Moraxella osloensis	t__Animal	s1__Moraxella osloensis
LS483343.1503529.1505073	d__Bacteria	p__Firmicutes	c__Bacilli	o__Lactobacillales	f__Streptococcaceae	g__Streptococcus	s__Streptococcus ferus	t__Animal	s1__Streptococcus ferus
LS483313.955885.957424	d__Bacteria	p__Firmicutes	c__Bacilli	o__Staphylococcales	f__Staphylococcaceae	g__Staphylococcus	s__Staphylococcus simulans	t__Animal	s1__Staphylococcus simulans
KP318474.1.1335	d__Bacteria	p__Proteobacteria	c__Gammaproteobacteria	o__Enterobacterales	f__Enterobacteriaceae	g__Enterobacter	s__Pseudescherichia vulneris	t__Animal	s1__Pseudescherichia vulneris
KP318034.1.1450	d__Bacteria	p__Proteobacteria	c__Gammaproteobacteria	o__Burkholderiales	f__Burkholderiaceae	g__Ralstonia	s__Ralstonia pickettii	t__Animal	s1__Ralstonia pickettii
EU024173.1.1313	d__Bacteria	p__Proteobacteria	c__Gammaproteobacteria	o__Burkholderiales	f__Burkholderiaceae	g__Burkholderia-Caballeronia-Paraburkholderia	s__Burkholderia thailandensis	t__Animal	s1__Burkholderia thailandensis
KF933799.1.1492	d__Bacteria	p__Bacteroidota	c__Bacteroidia	o__Bacteroidales	f__Prevotellaceae	g__Prevotella_7	s__Prevotella denticola	t__Animal	s1__Prevotella denticola
LS483353.1328985.1330521	d__Bacteria	p__Firmicutes	c__Bacilli	o__Lactobacillales	f__Streptococcaceae	g__Streptococcus	s__Streptococcus pyogenes	t__Animal	s1__Streptococcus pyogenes
LS483342.22138.23674	d__Bacteria	p__Firmicutes	c__Bacilli	o__Lactobacillales	f__Streptococcaceae	g__Streptococcus	s__Streptococcus agalactiae	t__Animal	s1__Streptococcus agalactiae
KF933800.1.1486	d__Bacteria	p__Actinobacteriota	c__Actinobacteria	o__Bifidobacteriales	f__Bifidobacteriaceae	g__Bifidobacterium	s__Bifidobacterium dentium	t__Animal	s1__Bifidobacterium dentium
FN665652.134422.135924	d__Bacteria	p__Firmicutes	c__Clostridia	o__Peptostreptococcales-Tissierellales	f__Peptostreptococcaceae	g__Clostridioides	s__Clostridioides difficile CF5	t__Animal	s1__Clostridioides difficile
CP013400.2700089.2701624	d__Bacteria	p__Proteobacteria	c__Gammaproteobacteria	o__Burkholderiales	f__Burkholderiaceae	g__Burkholderia-Caballeronia-Paraburkholderia	s__Burkholderia seminalis	t__Animal	s1__Burkholderia seminalis
KC747734.1.1477	d__Bacteria	p__Proteobacteria	c__Gammaproteobacteria	o__Enterobacterales	f__Vibrionaceae	g__Vibrio	s__Vibrio harveyi	t__Animal	s1__Vibrio harveyi
FN668009.1.1453	d__Bacteria	p__Firmicutes	c__Bacilli	o__Bacillales	f__Bacillaceae	g__Bacillus	s__Bacillus megaterium	t__Animal	s1__Bacillus megaterium
HQ659712.1.1489	d__Bacteria	p__Proteobacteria	c__Gammaproteobacteria	o__Enterobacterales	f__Enterobacteriaceae	g__Cronobacter	s__Cronobacter sakazakii	t__Animal	s1__Cronobacter sakazakii
FN665653.10808.12310	d__Bacteria	p__Firmicutes	c__Clostridia	o__Peptostreptococcales-Tissierellales	f__Peptostreptococcaceae	g__Clostridioides	s__Clostridioides difficile M120	t__Animal	s1__Clostridioides difficile
FN668375.4220077.4221579	d__Bacteria	p__Firmicutes	c__Clostridia	o__Peptostreptococcales-Tissierellales	f__Peptostreptococcaceae	g__Clostridioides	s__Clostridioides difficile M68	t__Animal	s1__Clostridioides difficile
LS483357.1615367.1616903	d__Bacteria	p__Firmicutes	c__Bacilli	o__Lactobacillales	f__Streptococcaceae	g__Streptococcus	s__Streptococcus pyogenes	t__Animal	s1__Streptococcus pyogenes
KF217258.1.1452	d__Bacteria	p__Proteobacteria	c__Gammaproteobacteria	o__Burkholderiales	f__Alcaligenaceae	g__Alcaligenes	s__Alcaligenes faecalis	t__Animal	s1__Alcaligenes faecalis
KM495937.1.1490	d__Bacteria	p__Firmicutes	c__Bacilli	o__Lactobacillales	f__Enterococcaceae	g__Enterococcus	s__Enterococcus faecium	t__Animal	s1__Enterococcus faecium
AM889136.1581076.1582619	d__Bacteria	p__Proteobacteria	c__Gammaproteobacteria	o__Burkholderiales	f__Neisseriaceae	g__Neisseria	s__Neisseria meningitidis alpha14	t__Animal	s1__Neisseria meningitidis
LS483343.121548.123092	d__Bacteria	p__Firmicutes	c__Bacilli	o__Lactobacillales	f__Streptococcaceae	g__Streptococcus	s__Streptococcus ferus	t__Animal	s1__Streptococcus ferus
GU306175.1.1470	d__Bacteria	p__Firmicutes	c__Bacilli	o__Bacillales	f__Bacillaceae	g__Bacillus	s__Bacillus megaterium	t__Animal	s1__Bacillus megaterium
AB184678.1.1472	d__Bacteria	p__Actinobacteriota	c__Actinobacteria	o__Streptomycetales	f__Streptomycetaceae	g__Streptomyces	s__Streptomyces noursei	t__Animal	s1__Streptomyces noursei
AF550662.1.1415	d__Bacteria	p__Campylobacterota	c__Campylobacteria	o__Campylobacterales	f__Campylobacteraceae	g__Campylobacter	s__Campylobacter mucosalis	t__Animal	s1__Campylobacter mucosalis
KP292607.1.1454	d__Bacteria	p__Proteobacteria	c__Gammaproteobacteria	o__Pseudomonadales	f__Pseudomonadaceae	g__Pseudomonas	s__Pseudomonas fulva	t__Animal	s1__Pseudomonas fulva
FN665654.1083806.1085306	d__Bacteria	p__Firmicutes	c__Clostridia	o__Peptostreptococcales-Tissierellales	f__Peptostreptococcaceae	g__Clostridioides	s__Clostridioides difficile 2007855	t__Animal	s1__Clostridioides difficile
LS483344.188934.190470	d__Bacteria	p__Firmicutes	c__Bacilli	o__Lactobacillales	f__Streptococcaceae	g__Streptococcus	s__Streptococcus pyogenes	t__Animal	s1__Streptococcus pyogenes
FN668375.4021300.4022802	d__Bacteria	p__Firmicutes	c__Clostridia	o__Peptostreptococcales-Tissierellales	f__Peptostreptococcaceae	g__Clostridioides	s__Clostridioides difficile M68	t__Animal	s1__Clostridioides difficile
KY644047.1.1386	d__Bacteria	p__Proteobacteria	c__Gammaproteobacteria	o__Enterobacterales	f__Enterobacteriaceae	g__Enterobacter	s__Enterobacteriaceae bacterium	t__Animal	s1__Enterobacteriaceae bacterium
LS483327.254767.256303	d__Bacteria	p__Firmicutes	c__Bacilli	o__Lactobacillales	f__Streptococcaceae	g__Streptococcus	s__Streptococcus pyogenes	t__Animal	s1__Streptococcus pyogenes
KM438077.1.1471	d__Bacteria	p__Proteobacteria	c__Gammaproteobacteria	o__Pseudomonadales	f__Moraxellaceae	g__Psychrobacter	s__Psychrobacter cryohalolentis	t__Animal	s1__Psychrobacter cryohalolentis
KM495912.1.1497	d__Bacteria	p__Firmicutes	c__Bacilli	o__Lactobacillales	f__Lactobacillaceae	g__Levilactobacillus	s__Lactobacillus brevis	t__Animal	s1__Lactobacillus brevis
AM887685.1.1470	d__Bacteria	p__Proteobacteria	c__Gammaproteobacteria	o__Enterobacterales	f__Alteromonadaceae	g__Alteromonas	s__Alteromonas macleodii	t__Animal	s1__Alteromonas macleodii
LS483326.81857.83393	d__Bacteria	p__Firmicutes	c__Bacilli	o__Lactobacillales	f__Streptococcaceae	g__Streptococcus	s__Streptococcus pyogenes	t__Animal	s1__Streptococcus pyogenes
LS483344.1320500.1322036	d__Bacteria	p__Firmicutes	c__Bacilli	o__Lactobacillales	f__Streptococcaceae	g__Streptococcus	s__Streptococcus pyogenes	t__Animal	s1__Streptococcus pyogenes
LS483336.79719.81255	d__Bacteria	p__Firmicutes	c__Bacilli	o__Lactobacillales	f__Streptococcaceae	g__Streptococcus	s__Streptococcus pyogenes	t__Animal	s1__Streptococcus pyogenes
LS483307.261025.262561	d__Bacteria	p__Firmicutes	c__Bacilli	o__Lactobacillales	f__Streptococcaceae	g__Streptococcus	s__Streptococcus pyogenes	t__Animal	s1__Streptococcus pyogenes
EU019985.1.1440	d__Bacteria	p__Actinobacteriota	c__Actinobacteria	o__Corynebacteriales	f__Nocardiaceae	g__Rhodococcus	s__Rhodococcus erythropolis	t__Animal	s1__Rhodococcus erythropolis
JN175339.1.1527	d__Bacteria	p__Proteobacteria	c__Gammaproteobacteria	o__Enterobacterales	f__Enterobacteriaceae	g__Yokenella	s__Yokenella regensburgei	t__Animal	s1__Yokenella regensburgei
LS483360.525904.527440	d__Bacteria	p__Firmicutes	c__Bacilli	o__Lactobacillales	f__Streptococcaceae	g__Streptococcus	s__Streptococcus pyogenes	t__Animal	s1__Streptococcus pyogenes
CP013411.341115.342654	d__Bacteria	p__Proteobacteria	c__Gammaproteobacteria	o__Burkholderiales	f__Burkholderiaceae	g__Burkholderia-Caballeronia-Paraburkholderia	s__Burkholderia thailandensis	t__Animal	s1__Burkholderia thailandensis
LS483345.22842.24378	d__Bacteria	p__Firmicutes	c__Bacilli	o__Lactobacillales	f__Streptococcaceae	g__Streptococcus	s__Streptococcus pyogenes	t__Animal	s1__Streptococcus pyogenes
LS483337.81897.83433	d__Bacteria	p__Firmicutes	c__Bacilli	o__Lactobacillales	f__Streptococcaceae	g__Streptococcus	s__Streptococcus pyogenes	t__Animal	s1__Streptococcus pyogenes
LS483326.22843.24379	d__Bacteria	p__Firmicutes	c__Bacilli	o__Lactobacillales	f__Streptococcaceae	g__Streptococcus	s__Streptococcus pyogenes	t__Animal	s1__Streptococcus pyogenes
LS483352.268817.270353	d__Bacteria	p__Firmicutes	c__Bacilli	o__Lactobacillales	f__Streptococcaceae	g__Streptococcus	s__Streptococcus pyogenes	t__Animal	s1__Streptococcus pyogenes
KF255796.1.1359	d__Bacteria	p__Firmicutes	c__Bacilli	o__Lactobacillales	f__Streptococcaceae	g__Streptococcus	s__Streptococcus gallolyticus subsp. macedonicus	t__Animal	s1__Streptococcus gallolyticus
EU036758.1.1247	d__Bacteria	p__Firmicutes	c__Bacilli	o__Bacillales	f__Planococcaceae	g__Lysinibacillus	s__Lysinibacillus sphaericus	t__Animal	s1__Lysinibacillus sphaericus
KC692202.1.1483	d__Bacteria	p__Firmicutes	c__Bacilli	o__Bacillales	f__Bacillaceae	g__Bacillus	s__Bacillus megaterium	t__Animal	s1__Bacillus megaterium
LC310894.1.1578	d__Bacteria	p__Bacteroidota	c__Bacteroidia	o__Flavobacteriales	f__Blattabacteriaceae	g__Candidatus Sulcia	s__Flavobacteriales endosymbiont of Rhyzopertha dominica	t__Animal	s1__Flavobacteriales endosymbiont
MG462165.1.1462	d__Bacteria	p__Firmicutes	c__Bacilli	o__Lactobacillales	f__Lactobacillaceae	g__Lactiplantibacillus	s__Lactobacillus plantarum	t__Animal	s1__Lactobacillus plantarum
KM507143.1.1447	d__Bacteria	p__Proteobacteria	c__Gammaproteobacteria	o__Pseudomonadales	f__Pseudomonadaceae	g__Pseudomonas	s__Pseudomonas koreensis	t__Animal	s1__Pseudomonas koreensis
FN667742.48453.49949	d__Bacteria	p__Proteobacteria	c__Gammaproteobacteria	o__Enterobacterales	f__Morganellaceae	g__Xenorhabdus	s__Xenorhabdus nematophila ATCC 19061	t__Animal	s1__Xenorhabdus nematophila
LS483349.414001.415545	d__Bacteria	p__Firmicutes	c__Bacilli	o__Lactobacillales	f__Streptococcaceae	g__Streptococcus	s__Streptococcus mutans	t__Animal	s1__Streptococcus mutans
KM507149.1.1451	d__Bacteria	p__Proteobacteria	c__Gammaproteobacteria	o__Pseudomonadales	f__Pseudomonadaceae	g__Pseudomonas	s__Pseudomonas koreensis	t__Animal	s1__Pseudomonas koreensis
JN227759.1.1462	d__Bacteria	p__Proteobacteria	c__Gammaproteobacteria	o__Enterobacterales	f__Pasteurellaceae	g__Haemophilus	s__Haemophilus haemolyticus	t__Animal	s1__Haemophilus haemolyticus
LS483346.1890754.1892289	d__Bacteria	p__Firmicutes	c__Bacilli	o__Lactobacillales	f__Streptococcaceae	g__Streptococcus	s__Streptococcus sanguinis	t__Animal	s1__Streptococcus sanguinis
LS483348.423325.424861	d__Bacteria	p__Firmicutes	c__Bacilli	o__Lactobacillales	f__Streptococcaceae	g__Streptococcus	s__Streptococcus lutetiensis	t__Animal	s1__Streptococcus lutetiensis
FN668941.16105.17607	d__Bacteria	p__Firmicutes	c__Clostridia	o__Peptostreptococcales-Tissierellales	f__Peptostreptococcaceae	g__Clostridioides	s__Clostridioides difficile BI1	t__Animal	s1__Clostridioides difficile
KT023112.1.1432	d__Bacteria	p__Proteobacteria	c__Gammaproteobacteria	o__Burkholderiales	f__Alcaligenaceae	g__Alcaligenes	s__Alcaligenes faecalis	t__Animal	s1__Alcaligenes faecalis
LS483335.80831.82367	d__Bacteria	p__Firmicutes	c__Bacilli	o__Lactobacillales	f__Streptococcaceae	g__Streptococcus	s__Streptococcus pyogenes	t__Animal	s1__Streptococcus pyogenes
KM495863.1.1494	d__Bacteria	p__Firmicutes	c__Bacilli	o__Lactobacillales	f__Lactobacillaceae	g__Lactiplantibacillus	s__Lactobacillus plantarum	t__Animal	s1__Lactobacillus plantarum
EU434514.1.1382	d__Bacteria	p__Proteobacteria	c__Alphaproteobacteria	o__Caulobacterales	f__Caulobacteraceae	g__Brevundimonas	s__Brevundimonas diminuta	t__Animal	s1__Brevundimonas diminuta
KY646025.1.1488	d__Bacteria	p__Proteobacteria	c__Gammaproteobacteria	o__Pseudomonadales	f__Pseudomonadaceae	g__Pseudomonas	s__Pseudomonas veronii	t__Animal	s1__Pseudomonas veronii
KF891344.1.1422	d__Bacteria	p__Proteobacteria	c__Gammaproteobacteria	o__Enterobacterales	f__Enterobacteriaceae	g__Enterobacter	s__Klebsiella aerogenes	t__Animal	s1__Klebsiella aerogenes
KX780371.1.1408	d__Bacteria	p__Proteobacteria	c__Gammaproteobacteria	o__Burkholderiales	f__Burkholderiaceae	g__Ralstonia	s__Ralstonia pickettii	t__Animal	s1__Ralstonia pickettii
LS483360.1605270.1606806	d__Bacteria	p__Firmicutes	c__Bacilli	o__Lactobacillales	f__Streptococcaceae	g__Streptococcus	s__Streptococcus pyogenes	t__Animal	s1__Streptococcus pyogenes
KM488441.1.1437	d__Bacteria	p__Proteobacteria	c__Gammaproteobacteria	o__Pseudomonadales	f__Pseudomonadaceae	g__Pseudomonas	s__Pseudomonas mendocina	t__Animal	s1__Pseudomonas mendocina
KM495857.1.1502	d__Bacteria	p__Firmicutes	c__Bacilli	o__Lactobacillales	f__Lactobacillaceae	g__Lactiplantibacillus	s__Lactobacillus plantarum	t__Animal	s1__Lactobacillus plantarum
AM884177.133977.135526	d__Bacteria	p__Verrucomicrobiota	c__Chlamydiae	o__Chlamydiales	f__Chlamydiaceae	g__Chlamydia	s__Chlamydia trachomatis L2b/UCH-1/proctitis	t__Animal	s1__Chlamydia trachomatis
MG548348.1.1436	d__Bacteria	p__Proteobacteria	c__Gammaproteobacteria	o__Enterobacterales	f__Vibrionaceae	g__Vibrio	s__Vibrio parahaemolyticus	t__Animal	s1__Vibrio parahaemolyticus
FN563149.575288.576806	d__Bacteria	p__Actinobacteriota	c__Actinobacteria	o__Corynebacteriales	f__Nocardiaceae	g__Rhodococcus	s__Rhodococcus hoagii 103S	t__Animal	s1__Rhodococcus hoagii
LN890331.1817468.1819012	d__Bacteria	p__Firmicutes	c__Bacilli	o__Lactobacillales	f__Lactobacillaceae	g__Leuconostoc	s__Leuconostoc gelidum subsp. gasicomitatum KG16-1	t__Animal	s1__Leuconostoc gelidum
AM778951.80891.82359	d__Bacteria	p__Cyanobacteria	c__Cyanobacteriia	o__Cyanobacteriales	f__Microcystaceae	g__Microcystis PCC-7914	s__Microcystis aeruginosa PCC 7806	t__Animal	s1__Microcystis aeruginosa
LC092937.1.1410	d__Bacteria	p__Firmicutes	c__Bacilli	o__Bacillales	f__Bacillaceae	g__Bacillus	s__Bacillus megaterium	t__Animal	s1__Bacillus megaterium
MG548352.1.1412	d__Bacteria	p__Proteobacteria	c__Gammaproteobacteria	o__Enterobacterales	f__Vibrionaceae	g__Vibrio	s__Vibrio parahaemolyticus	t__Animal	s1__Vibrio parahaemolyticus
JN180170.1.1503	d__Bacteria	p__Actinobacteriota	c__Actinobacteria	o__Corynebacteriales	f__Nocardiaceae	g__Nocardia	s__Nocardia harenae	t__Animal	s1__Nocardia harenae
GQ412711.1.1435	d__Bacteria	p__Firmicutes	c__Bacilli	o__Bacillales	f__Bacillaceae	g__Bacillus	s__Bacillus megaterium	t__Animal	s1__Bacillus megaterium
GU300770.1.1377	d__Bacteria	p__Campylobacterota	c__Campylobacteria	o__Campylobacterales	f__Arcobacteraceae	g__Arcobacter	s__Arcobacter cryaerophilus	t__Animal	s1__Arcobacter cryaerophilus
KC351905.1.1503	d__Bacteria	p__Firmicutes	c__Bacilli	o__Lactobacillales	f__Enterococcaceae	g__Enterococcus	s__Enterococcus faecium	t__Animal	s1__Enterococcus faecium
FN668375.4184180.4185682	d__Bacteria	p__Firmicutes	c__Clostridia	o__Peptostreptococcales-Tissierellales	f__Peptostreptococcaceae	g__Clostridioides	s__Clostridioides difficile M68	t__Animal	s1__Clostridioides difficile
AB192415.1.1487	d__Bacteria	p__Actinobacteriota	c__Actinobacteria	o__Corynebacteriales	f__Nocardiaceae	g__Nocardia	s__Nocardia testacea	t__Animal	s1__Nocardia testacea
KY646026.1.1476	d__Bacteria	p__Proteobacteria	c__Gammaproteobacteria	o__Pseudomonadales	f__Pseudomonadaceae	g__Pseudomonas	s__Pseudomonas veronii	t__Animal	s1__Pseudomonas veronii
GQ414577.1.1425	d__Bacteria	p__Proteobacteria	c__Gammaproteobacteria	o__Enterobacterales	f__Shewanellaceae	g__Shewanella	s__Shewanella halifaxensis	t__Animal	s1__Shewanella halifaxensis
KM495904.1.1496	d__Bacteria	p__Firmicutes	c__Bacilli	o__Lactobacillales	f__Lactobacillaceae	g__Levilactobacillus	s__Lactobacillus brevis	t__Animal	s1__Lactobacillus brevis
CP013391.2806308.2807843	d__Bacteria	p__Proteobacteria	c__Gammaproteobacteria	o__Burkholderiales	f__Burkholderiaceae	g__Burkholderia-Caballeronia-Paraburkholderia	s__Burkholderia contaminans	t__Animal	s1__Burkholderia contaminans
AB184723.1.1472	d__Bacteria	p__Actinobacteriota	c__Actinobacteria	o__Streptomycetales	f__Streptomycetaceae	g__Streptomyces	s__Streptomyces hygroscopicus subsp. crystallogenes	t__Animal	s1__Streptomyces hygroscopicus
LS483338.1488761.1490297	d__Bacteria	p__Firmicutes	c__Bacilli	o__Lactobacillales	f__Streptococcaceae	g__Streptococcus	s__Streptococcus pyogenes	t__Animal	s1__Streptococcus pyogenes
EU024164.1.1315	d__Bacteria	p__Proteobacteria	c__Gammaproteobacteria	o__Burkholderiales	f__Burkholderiaceae	g__Cupriavidus	s__Cupriavidus pauculus	t__Animal	s1__Cupriavidus pauculus
LS483356.1361033.1362569	d__Bacteria	p__Firmicutes	c__Bacilli	o__Lactobacillales	f__Streptococcaceae	g__Streptococcus	s__Streptococcus pyogenes	t__Animal	s1__Streptococcus pyogenes
KX984115.1.1502	d__Bacteria	p__Proteobacteria	c__Gammaproteobacteria	o__Burkholderiales	f__Burkholderiaceae	g__Ralstonia	s__Ralstonia mannitolilytica	t__Animal	s1__Ralstonia mannitolilytica
FN665654.374507.375997	d__Bacteria	p__Firmicutes	c__Clostridia	o__Peptostreptococcales-Tissierellales	f__Peptostreptococcaceae	g__Clostridioides	s__Clostridioides difficile 2007855	t__Animal	s1__Clostridioides difficile
LS483340.22842.24378	d__Bacteria	p__Firmicutes	c__Bacilli	o__Lactobacillales	f__Streptococcaceae	g__Streptococcus	s__Streptococcus pyogenes	t__Animal	s1__Streptococcus pyogenes
AB184741.1.1479	d__Bacteria	p__Actinobacteriota	c__Actinobacteria	o__Streptomycetales	f__Streptomycetaceae	g__Streptomyces	s__Streptomyces albus	t__Animal	s1__Streptomyces albus
KF245470.1.1455	d__Bacteria	p__Proteobacteria	c__Gammaproteobacteria	o__Pseudomonadales	f__Moraxellaceae	g__Moraxella	s__Moraxella lacunata	t__Animal	s1__Moraxella lacunata
FN668742.1.1339	d__Bacteria	p__Actinobacteriota	c__Actinobacteria	o__Corynebacteriales	f__Corynebacteriaceae	g__Corynebacterium	s__Corynebacterium amycolatum	t__Animal	s1__Corynebacterium amycolatum
EU024161.1.1315	d__Bacteria	p__Proteobacteria	c__Gammaproteobacteria	o__Burkholderiales	f__Burkholderiaceae	g__Cupriavidus	s__Cupriavidus metallidurans	t__Animal	s1__Cupriavidus metallidurans
LS483326.16842.18378	d__Bacteria	p__Firmicutes	c__Bacilli	o__Lactobacillales	f__Streptococcaceae	g__Streptococcus	s__Streptococcus pyogenes	t__Animal	s1__Streptococcus pyogenes
KM434383.1.1366	d__Bacteria	p__Proteobacteria	c__Gammaproteobacteria	o__Enterobacterales	f__Enterobacteriaceae	g__Cronobacter	s__Cronobacter sakazakii	t__Animal	s1__Cronobacter sakazakii
AM885869.1.1339	d__Bacteria	p__Proteobacteria	c__Gammaproteobacteria	o__Enterobacterales	f__Alteromonadaceae	g__Alteromonas	s__Alteromonas macleodii	t__Animal	s1__Alteromonas macleodii
JN188411.1.1455	d__Bacteria	p__Proteobacteria	c__Gammaproteobacteria	o__Enterobacterales	f__Vibrionaceae	g__Vibrio	s__Vibrio alginolyticus	t__Animal	s1__Vibrio alginolyticus
EU024166.1.1315	d__Bacteria	p__Proteobacteria	c__Gammaproteobacteria	o__Burkholderiales	f__Burkholderiaceae	g__Cupriavidus	s__Cupriavidus gilardii	t__Animal	s1__Cupriavidus gilardii
EU024178.1.1313	d__Bacteria	p__Proteobacteria	c__Gammaproteobacteria	o__Burkholderiales	f__Burkholderiaceae	g__Burkholderia-Caballeronia-Paraburkholderia	s__Burkholderia multivorans	t__Animal	s1__Burkholderia multivorans
KM495899.1.1491	d__Bacteria	p__Firmicutes	c__Bacilli	o__Lactobacillales	f__Lactobacillaceae	g__Levilactobacillus	s__Lactobacillus brevis	t__Animal	s1__Lactobacillus brevis
KY010312.1.1592	d__Bacteria	p__Proteobacteria	c__Gammaproteobacteria	o__Enterobacterales	f__Enterobacteriaceae	g__Enterobacter	s__Raoultella ornithinolytica	t__Animal	s1__Raoultella ornithinolytica
LS483357.82020.83556	d__Bacteria	p__Firmicutes	c__Bacilli	o__Lactobacillales	f__Streptococcaceae	g__Streptococcus	s__Streptococcus pyogenes	t__Animal	s1__Streptococcus pyogenes
AB115950.1.1478	d__Bacteria	p__Actinobacteriota	c__Actinobacteria	o__Corynebacteriales	f__Nocardiaceae	g__Nocardia	s__Nocardia cyriacigeorgica	t__Animal	s1__Nocardia cyriacigeorgica
KM462161.1.1480	d__Bacteria	p__Bacteroidota	c__Bacteroidia	o__Bacteroidales	f__Tannerellaceae	g__Tannerella	s__Tannerella forsythia	t__Animal	s1__Tannerella forsythia
KY646028.1.1520	d__Bacteria	p__Proteobacteria	c__Gammaproteobacteria	o__Pseudomonadales	f__Pseudomonadaceae	g__Pseudomonas	s__Pseudomonas veronii	t__Animal	s1__Pseudomonas veronii
KT003274.1.1483	d__Bacteria	p__Proteobacteria	c__Gammaproteobacteria	o__Enterobacterales	f__Enterobacteriaceae	g__Enterobacter	s__Enterobacter hormaechei	t__Animal	s1__Enterobacter hormaechei
HM218546.1.1456	d__Bacteria	p__Firmicutes	c__Bacilli	o__Lactobacillales	f__Enterococcaceae	g__Enterococcus	s__Enterococcus faecium	t__Animal	s1__Enterococcus faecium
EU024144.1.1316	d__Bacteria	p__Proteobacteria	c__Gammaproteobacteria	o__Burkholderiales	f__Comamonadaceae	g__Comamonas	s__Comamonas kerstersii	t__Animal	s1__Comamonas kerstersii
LS483332.1573189.1574725	d__Bacteria	p__Firmicutes	c__Bacilli	o__Lactobacillales	f__Streptococcaceae	g__Streptococcus	s__Streptococcus pyogenes	t__Animal	s1__Streptococcus pyogenes
LS483333.530962.532498	d__Bacteria	p__Firmicutes	c__Bacilli	o__Lactobacillales	f__Streptococcaceae	g__Streptococcus	s__Streptococcus pyogenes	t__Animal	s1__Streptococcus pyogenes
KR995261.1.1321	d__Bacteria	p__Actinobacteriota	c__Actinobacteria	o__Corynebacteriales	f__Mycobacteriaceae	g__Mycobacterium	s__Mycobacterium abscessus	t__Animal	s1__Mycobacterium abscessus
AH004174.1.1440	d__Bacteria	p__Proteobacteria	c__Gammaproteobacteria	o__Burkholderiales	f__Burkholderiaceae	g__Ralstonia	s__Burkholderia mallei	t__Animal	s1__Burkholderia mallei
MG515289.1.1202	d__Bacteria	p__Firmicutes	c__Bacilli	o__Lactobacillales	f__Lactobacillaceae	g__Latilactobacillus	s__Lactobacillus sakei	t__Animal	s1__Lactobacillus sakei
LS483351.1635676.1637212	d__Bacteria	p__Firmicutes	c__Bacilli	o__Lactobacillales	f__Streptococcaceae	g__Streptococcus	s__Streptococcus pyogenes	t__Animal	s1__Streptococcus pyogenes
KF240720.1.1308	d__Bacteria	p__Proteobacteria	c__Gammaproteobacteria	o__Enterobacterales	f__Morganellaceae	g__Proteus	s__Proteus mirabilis	t__Animal	s1__Proteus mirabilis
FN665652.123931.125433	d__Bacteria	p__Firmicutes	c__Clostridia	o__Peptostreptococcales-Tissierellales	f__Peptostreptococcaceae	g__Clostridioides	s__Clostridioides difficile CF5	t__Animal	s1__Clostridioides difficile
LS483306.1520858.1522404	d__Bacteria	p__Firmicutes	c__Bacilli	o__Lactobacillales	f__Enterococcaceae	g__Enterococcus	s__Enterococcus cecorum	t__Animal	s1__Enterococcus cecorum
MG551144.1.1467	d__Bacteria	p__Firmicutes	c__Bacilli	o__Lactobacillales	f__Lactobacillaceae	g__Lactobacillus	s__Lactobacillus helveticus	t__Animal	s1__Lactobacillus helveticus
KM495941.1.1488	d__Bacteria	p__Firmicutes	c__Bacilli	o__Lactobacillales	f__Enterococcaceae	g__Enterococcus	s__Enterococcus faecium	t__Animal	s1__Enterococcus faecium
FN597254.529028.530564	d__Bacteria	p__Firmicutes	c__Bacilli	o__Lactobacillales	f__Streptococcaceae	g__Streptococcus	s__Streptococcus gallolyticus UCN34	t__Animal	s1__Streptococcus gallolyticus
JN257090.1.1398	d__Bacteria	p__Actinobacteriota	c__Actinobacteria	o__Micrococcales	f__Cellulomonadaceae	g__Oerskovia	s__Oerskovia turbata	t__Animal	s1__Oerskovia turbata
LS483342.1878405.1879941	d__Bacteria	p__Firmicutes	c__Bacilli	o__Lactobacillales	f__Streptococcaceae	g__Streptococcus	s__Streptococcus agalactiae	t__Animal	s1__Streptococcus agalactiae
LS483334.505809.507345	d__Bacteria	p__Firmicutes	c__Bacilli	o__Lactobacillales	f__Streptococcaceae	g__Streptococcus	s__Streptococcus pyogenes	t__Animal	s1__Streptococcus pyogenes
LS483358.1770337.1771866	d__Bacteria	p__Proteobacteria	c__Gammaproteobacteria	o__Enterobacterales	f__Pasteurellaceae	g__Actinobacillus	s__Actinobacillus pleuropneumoniae	t__Animal	s1__Actinobacillus pleuropneumoniae
KP322627.1.1516	d__Bacteria	p__Proteobacteria	c__Gammaproteobacteria	o__Enterobacterales	f__Morganellaceae	g__Proteus	s__Proteus penneri	t__Animal	s1__Proteus penneri
CP013407.3781935.3783472	d__Bacteria	p__Proteobacteria	c__Gammaproteobacteria	o__Burkholderiales	f__Burkholderiaceae	g__Burkholderia-Caballeronia-Paraburkholderia	s__Burkholderia thailandensis	t__Animal	s1__Burkholderia thailandensis
GU227149.1.1426	d__Bacteria	p__Firmicutes	c__Clostridia	o__Clostridiales	f__Clostridiaceae	g__Clostridium sensu stricto 1	s__Clostridium butyricum	t__Animal	s1__Clostridium butyricum
LS483322.1468513.1470049	d__Bacteria	p__Firmicutes	c__Bacilli	o__Lactobacillales	f__Streptococcaceae	g__Streptococcus	s__Streptococcus pyogenes	t__Animal	s1__Streptococcus pyogenes
JN162674.1.1400	d__Bacteria	p__Firmicutes	c__Bacilli	o__Lactobacillales	f__Lactobacillaceae	g__Lactiplantibacillus	s__Lactobacillus plantarum	t__Animal	s1__Lactobacillus plantarum
AM884176.133971.135520	d__Bacteria	p__Verrucomicrobiota	c__Chlamydiae	o__Chlamydiales	f__Chlamydiaceae	g__Chlamydia	s__Chlamydia trachomatis 434/Bu	t__Animal	s1__Chlamydia trachomatis
MG546528.1.1460	d__Bacteria	p__Proteobacteria	c__Gammaproteobacteria	o__Enterobacterales	f__Enterobacteriaceae	g__Enterobacter	s__Enterobacter hormaechei	t__Animal	s1__Enterobacter hormaechei
MG515835.1.1236	d__Bacteria	p__Firmicutes	c__Bacilli	o__Lactobacillales	f__Lactobacillaceae	g__Pediococcus	s__Pediococcus pentosaceus	t__Animal	s1__Pediococcus pentosaceus
JX041938.1.1505	d__Bacteria	p__Firmicutes	c__Bacilli	o__Lactobacillales	f__Lactobacillaceae	g__Weissella	s__Weissella confusa	t__Animal	s1__Weissella confusa
FN665653.3904350.3905852	d__Bacteria	p__Firmicutes	c__Clostridia	o__Peptostreptococcales-Tissierellales	f__Peptostreptococcaceae	g__Clostridioides	s__Clostridioides difficile M120	t__Animal	s1__Clostridioides difficile
MG437325.1.1451	d__Bacteria	p__Firmicutes	c__Bacilli	o__Bacillales	f__Bacillaceae	g__Bacillus	s__Bacillus safensis	t__Animal	s1__Bacillus safensis
EU434548.1.1393	d__Bacteria	p__Proteobacteria	c__Alphaproteobacteria	o__Caulobacterales	f__Caulobacteraceae	g__Brevundimonas	s__Brevundimonas diminuta	t__Animal	s1__Brevundimonas diminuta
AF544639.1.1474	d__Bacteria	p__Actinobacteriota	c__Actinobacteria	o__Corynebacteriales	f__Mycobacteriaceae	g__Mycobacterium	s__Mycobacterium vaccae	t__Animal	s1__Mycobacterium vaccae
LS483349.16695.18239	d__Bacteria	p__Firmicutes	c__Bacilli	o__Lactobacillales	f__Streptococcaceae	g__Streptococcus	s__Streptococcus mutans	t__Animal	s1__Streptococcus mutans
AY522568.1.1479	d__Bacteria	p__Actinobacteriota	c__Actinobacteria	o__Micrococcales	f__Intrasporangiaceae	g__Janibacter	s__Janibacter melonis	t__Animal	s1__Janibacter melonis
MG546548.1.1455	d__Bacteria	p__Firmicutes	c__Bacilli	o__Staphylococcales	f__Staphylococcaceae	g__Staphylococcus	s__Staphylococcus vitulinus	t__Animal	s1__Staphylococcus vitulinus
FN665652.10812.12314	d__Bacteria	p__Firmicutes	c__Clostridia	o__Peptostreptococcales-Tissierellales	f__Peptostreptococcaceae	g__Clostridioides	s__Clostridioides difficile CF5	t__Animal	s1__Clostridioides difficile
AM910408.1.1493	d__Bacteria	p__Firmicutes	c__Bacilli	o__Bacillales	f__Bacillaceae	g__Bacillus	s__Bacillus mycoides	t__Animal	s1__Bacillus mycoides
CP013407.3549017.3550554	d__Bacteria	p__Proteobacteria	c__Gammaproteobacteria	o__Burkholderiales	f__Burkholderiaceae	g__Burkholderia-Caballeronia-Paraburkholderia	s__Burkholderia thailandensis	t__Animal	s1__Burkholderia thailandensis
AF550621.1.1417	d__Bacteria	p__Campylobacterota	c__Campylobacteria	o__Campylobacterales	f__Campylobacteraceae	g__Campylobacter	s__Campylobacter coli	t__Animal	s1__Campylobacter coli
KC747736.1.1398	d__Bacteria	p__Proteobacteria	c__Gammaproteobacteria	o__Enterobacterales	f__Vibrionaceae	g__Vibrio	s__Vibrio harveyi	t__Animal	s1__Vibrio harveyi
LS483353.75691.77227	d__Bacteria	p__Firmicutes	c__Bacilli	o__Lactobacillales	f__Streptococcaceae	g__Streptococcus	s__Streptococcus pyogenes	t__Animal	s1__Streptococcus pyogenes
KC768793.1.1361	d__Bacteria	p__Proteobacteria	c__Gammaproteobacteria	o__Enterobacterales	f__Vibrionaceae	g__Vibrio	s__Vibrio vulnificus NBRC 15645 = ATCC 27562	t__Animal	s1__Vibrio vulnificus
MG551021.1.1470	d__Bacteria	p__Firmicutes	c__Bacilli	o__Lactobacillales	f__Lactobacillaceae	g__Lactobacillus	s__Lactobacillus kefiranofaciens	t__Animal	s1__Lactobacillus kefiranofaciens
FN668375.4306350.4307682	d__Bacteria	p__Firmicutes	c__Clostridia	o__Peptostreptococcales-Tissierellales	f__Peptostreptococcaceae	g__Clostridioides	s__Clostridioides difficile M68	t__Animal	s1__Clostridioides difficile
JQ937330.1.1341	d__Bacteria	p__Firmicutes	c__Bacilli	o__Lactobacillales	f__Lactobacillaceae	g__Lactiplantibacillus	s__Lactobacillus plantarum	t__Animal	s1__Lactobacillus plantarum
MG551136.1.1465	d__Bacteria	p__Firmicutes	c__Bacilli	o__Lactobacillales	f__Lactobacillaceae	g__Lactobacillus	s__Lactobacillus helveticus	t__Animal	s1__Lactobacillus helveticus
JN180179.1.1445	d__Bacteria	p__Actinobacteriota	c__Actinobacteria	o__Corynebacteriales	f__Nocardiaceae	g__Rhodococcus	s__Rhodococcus aetherivorans	t__Animal	s1__Rhodococcus aetherivorans
FN668386.1.1532	d__Bacteria	p__Proteobacteria	c__Gammaproteobacteria	o__Enterobacterales	f__Yersiniaceae	g__Yersinia	s__Yersinia ruckeri	t__Animal	s1__Yersinia ruckeri
AB186326.1.1515	d__Bacteria	p__Firmicutes	c__Bacilli	o__Lactobacillales	f__Lactobacillaceae	g__Limosilactobacillus	s__Lactobacillus mucosae	t__Animal	s1__Lactobacillus mucosae
FN665654.138327.139831	d__Bacteria	p__Firmicutes	c__Clostridia	o__Peptostreptococcales-Tissierellales	f__Peptostreptococcaceae	g__Clostridioides	s__Clostridioides difficile 2007855	t__Animal	s1__Clostridioides difficile
FN665653.3020700.3022202	d__Bacteria	p__Firmicutes	c__Clostridia	o__Peptostreptococcales-Tissierellales	f__Peptostreptococcaceae	g__Clostridioides	s__Clostridioides difficile M120	t__Animal	s1__Clostridioides difficile
LS483337.16878.18414	d__Bacteria	p__Firmicutes	c__Bacilli	o__Lactobacillales	f__Streptococcaceae	g__Streptococcus	s__Streptococcus pyogenes	t__Animal	s1__Streptococcus pyogenes
JN180169.1.1446	d__Bacteria	p__Actinobacteriota	c__Actinobacteria	o__Corynebacteriales	f__Nocardiaceae	g__Nocardia	s__Nocardia harenae	t__Animal	s1__Nocardia harenae
LS483345.16841.18377	d__Bacteria	p__Firmicutes	c__Bacilli	o__Lactobacillales	f__Streptococcaceae	g__Streptococcus	s__Streptococcus pyogenes	t__Animal	s1__Streptococcus pyogenes
HM218687.1.1457	d__Bacteria	p__Firmicutes	c__Bacilli	o__Lactobacillales	f__Lactobacillaceae	g__Lactobacillus	s__Lactobacillus helveticus	t__Animal	s1__Lactobacillus helveticus
JX009381.1.1394	d__Bacteria	p__Actinobacteriota	c__Actinobacteria	o__Streptomycetales	f__Streptomycetaceae	g__Streptomyces	s__Streptomyces griseus	t__Animal	s1__Streptomyces griseus
KC763622.1.1452	d__Bacteria	p__Proteobacteria	c__Alphaproteobacteria	o__Acetobacterales	f__Acetobacteraceae	g__Acetobacter	s__Acetobacter nitrogenifigens	t__Animal	s1__Acetobacter nitrogenifigens
LS483332.1240811.1242347	d__Bacteria	p__Firmicutes	c__Bacilli	o__Lactobacillales	f__Streptococcaceae	g__Streptococcus	s__Streptococcus pyogenes	t__Animal	s1__Streptococcus pyogenes
MG551102.1.1479	d__Bacteria	p__Firmicutes	c__Bacilli	o__Lactobacillales	f__Lactobacillaceae	g__Lactobacillus	s__Lactobacillus delbrueckii subsp. lactis	t__Animal	s1__Lactobacillus delbrueckii
MG437342.1.1444	d__Bacteria	p__Proteobacteria	c__Gammaproteobacteria	o__Pseudomonadales	f__Pseudomonadaceae	g__Pseudomonas	s__Pseudomonas knackmussii	t__Animal	s1__Pseudomonas knackmussii
AM886059.1.1431	d__Bacteria	p__Actinobacteriota	c__Coriobacteriia	o__Coriobacteriales	f__Eggerthellaceae	g__Gordonibacter	s__Gordonibacter pamelaeae	t__Animal	s1__Gordonibacter pamelaeae
KM495916.1.1491	d__Bacteria	p__Firmicutes	c__Bacilli	o__Lactobacillales	f__Lactobacillaceae	g__Levilactobacillus	s__Lactobacillus brevis	t__Animal	s1__Lactobacillus brevis
LS483355.1486583.1488119	d__Bacteria	p__Firmicutes	c__Bacilli	o__Lactobacillales	f__Streptococcaceae	g__Streptococcus	s__Streptococcus pyogenes	t__Animal	s1__Streptococcus pyogenes
FN665654.25033.26534	d__Bacteria	p__Firmicutes	c__Clostridia	o__Peptostreptococcales-Tissierellales	f__Peptostreptococcaceae	g__Clostridioides	s__Clostridioides difficile 2007855	t__Animal	s1__Clostridioides difficile
AF550635.1.1647	d__Bacteria	p__Campylobacterota	c__Campylobacteria	o__Campylobacterales	f__Campylobacteraceae	g__Campylobacter	s__Campylobacter sputorum	t__Animal	s1__Campylobacter sputorum
GQ853070.1.1439	d__Bacteria	p__Actinobacteriota	c__Actinobacteria	o__Corynebacteriales	f__Nocardiaceae	g__Nocardia	s__Nocardia testacea	t__Animal	s1__Nocardia testacea
LS483346.440815.442350	d__Bacteria	p__Firmicutes	c__Bacilli	o__Lactobacillales	f__Streptococcaceae	g__Streptococcus	s__Streptococcus sanguinis	t__Animal	s1__Streptococcus sanguinis
KP289285.1.1664	d__Bacteria	p__Campylobacterota	c__Campylobacteria	o__Campylobacterales	f__Helicobacteraceae	g__Helicobacter	s__Helicobacter bilis	t__Animal	s1__Helicobacter bilis
AY485224.1.1500	d__Bacteria	p__Proteobacteria	c__Gammaproteobacteria	o__Enterobacterales	f__Shewanellaceae	g__Shewanella	s__Shewanella marisflavi	t__Animal	s1__Shewanella marisflavi
FN668941.1100158.1101660	d__Bacteria	p__Firmicutes	c__Clostridia	o__Peptostreptococcales-Tissierellales	f__Peptostreptococcaceae	g__Clostridioides	s__Clostridioides difficile BI1	t__Animal	s1__Clostridioides difficile
FN667742.1151202.1152698	d__Bacteria	p__Proteobacteria	c__Gammaproteobacteria	o__Enterobacterales	f__Morganellaceae	g__Xenorhabdus	s__Xenorhabdus nematophila ATCC 19061	t__Animal	s1__Xenorhabdus nematophila
FN668941.10812.12314	d__Bacteria	p__Firmicutes	c__Clostridia	o__Peptostreptococcales-Tissierellales	f__Peptostreptococcaceae	g__Clostridioides	s__Clostridioides difficile BI1	t__Animal	s1__Clostridioides difficile
JN175343.1.1521	d__Bacteria	p__Proteobacteria	c__Gammaproteobacteria	o__Pseudomonadales	f__Moraxellaceae	g__Moraxella	s__Moraxella nonliquefaciens	t__Animal	s1__Moraxella nonliquefaciens
EU074845.1.1446	d__Bacteria	p__Firmicutes	c__Bacilli	o__Lactobacillales	f__Lactobacillaceae	g__Leuconostoc	s__Leuconostoc mesenteroides	t__Animal	s1__Leuconostoc mesenteroides
LS483347.569067.570603	d__Bacteria	p__Firmicutes	c__Bacilli	o__Lactobacillales	f__Streptococcaceae	g__Streptococcus	s__Streptococcus pyogenes	t__Animal	s1__Streptococcus pyogenes
AM905038.1.1474	d__Bacteria	p__Proteobacteria	c__Gammaproteobacteria	o__Burkholderiales	f__Burkholderiaceae	g__Burkholderia-Caballeronia-Paraburkholderia	s__Burkholderia lata	t__Animal	s1__Burkholderia lata
JX010993.1.1441	d__Bacteria	p__Proteobacteria	c__Gammaproteobacteria	o__Burkholderiales	f__Burkholderiaceae	g__Burkholderia-Caballeronia-Paraburkholderia	s__Burkholderia stabilis	t__Animal	s1__Burkholderia stabilis
HM235497.1.1460	d__Bacteria	p__Proteobacteria	c__Gammaproteobacteria	o__Enterobacterales	f__Enterobacteriaceae	g__Raoultella	s__Enterobacteriaceae bacterium SL4_G15	t__Animal	s1__Enterobacteriaceae bacterium
CP013409.297454.298993	d__Bacteria	p__Proteobacteria	c__Gammaproteobacteria	o__Burkholderiales	f__Burkholderiaceae	g__Burkholderia-Caballeronia-Paraburkholderia	s__Burkholderia thailandensis	t__Animal	s1__Burkholderia thailandensis
MG548360.1.1416	d__Bacteria	p__Proteobacteria	c__Gammaproteobacteria	o__Enterobacterales	f__Vibrionaceae	g__Vibrio	s__Vibrio parahaemolyticus	t__Animal	s1__Vibrio parahaemolyticus
AF550640.1.1417	d__Bacteria	p__Campylobacterota	c__Campylobacteria	o__Campylobacterales	f__Campylobacteraceae	g__Campylobacter	s__Campylobacter upsaliensis	t__Animal	s1__Campylobacter upsaliensis
FN811327.1.1209	d__Bacteria	p__Firmicutes	c__Bacilli	o__Staphylococcales	f__Staphylococcaceae	g__Staphylococcus	s__Staphylococcus arlettae	t__Animal	s1__Staphylococcus arlettae
LS483356.1657998.1659534	d__Bacteria	p__Firmicutes	c__Bacilli	o__Lactobacillales	f__Streptococcaceae	g__Streptococcus	s__Streptococcus pyogenes	t__Animal	s1__Streptococcus pyogenes
LS483359.1491096.1492632	d__Bacteria	p__Firmicutes	c__Bacilli	o__Lactobacillales	f__Streptococcaceae	g__Streptococcus	s__Streptococcus pyogenes	t__Animal	s1__Streptococcus pyogenes
LS483342.1697425.1698961	d__Bacteria	p__Firmicutes	c__Bacilli	o__Lactobacillales	f__Streptococcaceae	g__Streptococcus	s__Streptococcus agalactiae	t__Animal	s1__Streptococcus agalactiae
EU075060.1.1466	d__Bacteria	p__Firmicutes	c__Bacilli	o__Lactobacillales	f__Streptococcaceae	g__Streptococcus	s__Streptococcus canis	t__Animal	s1__Streptococcus canis
CP013407.1395033.1396570	d__Bacteria	p__Proteobacteria	c__Gammaproteobacteria	o__Burkholderiales	f__Burkholderiaceae	g__Burkholderia-Caballeronia-Paraburkholderia	s__Burkholderia thailandensis	t__Animal	s1__Burkholderia thailandensis
LS483320.1645599.1647135	d__Bacteria	p__Firmicutes	c__Bacilli	o__Lactobacillales	f__Streptococcaceae	g__Streptococcus	s__Streptococcus pyogenes	t__Animal	s1__Streptococcus pyogenes
LS483357.511782.513318	d__Bacteria	p__Firmicutes	c__Bacilli	o__Lactobacillales	f__Streptococcaceae	g__Streptococcus	s__Streptococcus pyogenes	t__Animal	s1__Streptococcus pyogenes
AM902750.1.1380	d__Bacteria	p__Actinobacteriota	c__Actinobacteria	o__Corynebacteriales	f__Mycobacteriaceae	g__Mycobacterium	s__Mycobacterium mucogenicum	t__Animal	s1__Mycobacterium mucogenicum
KX977049.1.1396	d__Bacteria	p__Firmicutes	c__Bacilli	o__Bacillales	f__Bacillaceae	g__Bacillus	s__Bacillus megaterium	t__Animal	s1__Bacillus megaterium
KM495884.1.1498	d__Bacteria	p__Firmicutes	c__Bacilli	o__Lactobacillales	f__Lactobacillaceae	g__Lactiplantibacillus	s__Lactobacillus plantarum	t__Animal	s1__Lactobacillus plantarum
AB007908.1.1516	d__Bacteria	p__Firmicutes	c__Bacilli	o__Lactobacillales	f__Lactobacillaceae	g__Lactobacillus	s__Lactobacillus delbrueckii	t__Animal	s1__Lactobacillus delbrueckii
LS483359.79510.81046	d__Bacteria	p__Firmicutes	c__Bacilli	o__Lactobacillales	f__Streptococcaceae	g__Streptococcus	s__Streptococcus pyogenes	t__Animal	s1__Streptococcus pyogenes
LS483322.502526.504062	d__Bacteria	p__Firmicutes	c__Bacilli	o__Lactobacillales	f__Streptococcaceae	g__Streptococcus	s__Streptococcus pyogenes	t__Animal	s1__Streptococcus pyogenes
LS483336.16844.18380	d__Bacteria	p__Firmicutes	c__Bacilli	o__Lactobacillales	f__Streptococcaceae	g__Streptococcus	s__Streptococcus pyogenes	t__Animal	s1__Streptococcus pyogenes
KM495893.1.1500	d__Bacteria	p__Firmicutes	c__Bacilli	o__Lactobacillales	f__Lactobacillaceae	g__Lactiplantibacillus	s__Lactobacillus plantarum	t__Animal	s1__Lactobacillus plantarum
MG551106.1.1487	d__Bacteria	p__Firmicutes	c__Bacilli	o__Lactobacillales	f__Lactobacillaceae	g__Limosilactobacillus	s__Lactobacillus fermentum	t__Animal	s1__Lactobacillus fermentum
LS483332.257313.258849	d__Bacteria	p__Firmicutes	c__Bacilli	o__Lactobacillales	f__Streptococcaceae	g__Streptococcus	s__Streptococcus pyogenes	t__Animal	s1__Streptococcus pyogenes
EU434572.1.1389	d__Bacteria	p__Proteobacteria	c__Alphaproteobacteria	o__Caulobacterales	f__Caulobacteraceae	g__Brevundimonas	s__Brevundimonas diminuta	t__Animal	s1__Brevundimonas diminuta
FN668375.4222595.4224097	d__Bacteria	p__Firmicutes	c__Clostridia	o__Peptostreptococcales-Tissierellales	f__Peptostreptococcaceae	g__Clostridioides	s__Clostridioides difficile M68	t__Animal	s1__Clostridioides difficile
KF956671.1.1425	d__Bacteria	p__Firmicutes	c__Bacilli	o__Bacillales	f__Planococcaceae	g__Psychrobacillus	s__Lysinibacillus sphaericus	t__Animal	s1__Lysinibacillus sphaericus
AB201298.1.1485	d__Bacteria	p__Actinobacteriota	c__Actinobacteria	o__Corynebacteriales	f__Nocardiaceae	g__Nocardia	s__Nocardia terpenica	t__Animal	s1__Nocardia terpenica
LS483340.1545368.1546904	d__Bacteria	p__Firmicutes	c__Bacilli	o__Lactobacillales	f__Streptococcaceae	g__Streptococcus	s__Streptococcus pyogenes	t__Animal	s1__Streptococcus pyogenes
CP013408.2404286.2405823	d__Bacteria	p__Proteobacteria	c__Gammaproteobacteria	o__Burkholderiales	f__Burkholderiaceae	g__Burkholderia-Caballeronia-Paraburkholderia	s__Burkholderia thailandensis	t__Animal	s1__Burkholderia thailandensis
LS483358.2117924.2119453	d__Bacteria	p__Proteobacteria	c__Gammaproteobacteria	o__Enterobacterales	f__Pasteurellaceae	g__Actinobacillus	s__Actinobacillus pleuropneumoniae	t__Animal	s1__Actinobacillus pleuropneumoniae
EU024165.1.1315	d__Bacteria	p__Proteobacteria	c__Gammaproteobacteria	o__Burkholderiales	f__Burkholderiaceae	g__Cupriavidus	s__Cupriavidus pauculus	t__Animal	s1__Cupriavidus pauculus
LS483340.523063.524599	d__Bacteria	p__Firmicutes	c__Bacilli	o__Lactobacillales	f__Streptococcaceae	g__Streptococcus	s__Streptococcus pyogenes	t__Animal	s1__Streptococcus pyogenes
JN411296.1.1353	d__Bacteria	p__Firmicutes	c__Bacilli	o__Bacillales	f__Bacillaceae	g__Bacillus	s__Bacillus megaterium	t__Animal	s1__Bacillus megaterium
AY524775.1.1444	d__Bacteria	p__Actinobacteriota	c__Actinobacteria	o__Corynebacteriales	f__Corynebacteriaceae	g__Corynebacterium	s__Corynebacterium kroppenstedtii	t__Animal	s1__Corynebacterium kroppenstedtii
LS483306.258818.260364	d__Bacteria	p__Firmicutes	c__Bacilli	o__Lactobacillales	f__Enterococcaceae	g__Enterococcus	s__Enterococcus cecorum	t__Animal	s1__Enterococcus cecorum
AM885870.1.1495	d__Bacteria	p__Proteobacteria	c__Gammaproteobacteria	o__Enterobacterales	f__Alteromonadaceae	g__Alteromonas	s__Alteromonas macleodii	t__Animal	s1__Alteromonas macleodii
FN665653.1148096.1149597	d__Bacteria	p__Firmicutes	c__Clostridia	o__Peptostreptococcales-Tissierellales	f__Peptostreptococcaceae	g__Clostridioides	s__Clostridioides difficile M120	t__Animal	s1__Clostridioides difficile
LC155900.1.1484	d__Bacteria	p__Firmicutes	c__Bacilli	o__Lactobacillales	f__Lactobacillaceae	g__Lactiplantibacillus	s__Lactobacillus plantarum	t__Animal	s1__Lactobacillus plantarum
FN667811.1.1434	d__Bacteria	p__Proteobacteria	c__Gammaproteobacteria	o__Legionellales	f__Legionellaceae	g__Legionella	s__Legionella anisa	t__Animal	s1__Legionella anisa
KM460939.1.1453	d__Bacteria	p__Actinobacteriota	c__Actinobacteria	o__Micrococcales	f__Micrococcaceae	g__Kocuria	s__Kocuria rhizophila DC2201	t__Animal	s1__Kocuria rhizophila
LS483332.22843.24379	d__Bacteria	p__Firmicutes	c__Bacilli	o__Lactobacillales	f__Streptococcaceae	g__Streptococcus	s__Streptococcus pyogenes	t__Animal	s1__Streptococcus pyogenes
MG548350.1.1433	d__Bacteria	p__Proteobacteria	c__Gammaproteobacteria	o__Enterobacterales	f__Vibrionaceae	g__Vibrio	s__Vibrio parahaemolyticus	t__Animal	s1__Vibrio parahaemolyticus
JN175338.1.1527	d__Bacteria	p__Proteobacteria	c__Gammaproteobacteria	o__Enterobacterales	f__Enterobacteriaceae	g__Enterobacter	s__Leclercia adecarboxylata	t__Animal	s1__Leclercia adecarboxylata
LS483360.268029.269565	d__Bacteria	p__Firmicutes	c__Bacilli	o__Lactobacillales	f__Streptococcaceae	g__Streptococcus	s__Streptococcus pyogenes	t__Animal	s1__Streptococcus pyogenes
AB205056.1.1556	d__Bacteria	p__Firmicutes	c__Bacilli	o__Lactobacillales	f__Lactobacillaceae	g__Lentilactobacillus	s__Lactobacillus parabuchneri	t__Animal	s1__Lactobacillus parabuchneri
JX035959.1.1459	d__Bacteria	p__Firmicutes	c__Bacilli	o__Bacillales	f__Bacillaceae	g__Bacillus	s__Bacillus mycoides	t__Animal	s1__Bacillus mycoides
LS483341.2167796.2169340	d__Bacteria	p__Firmicutes	c__Bacilli	o__Lactobacillales	f__Streptococcaceae	g__Streptococcus	s__Streptococcus gordonii	t__Animal	s1__Streptococcus gordonii
FN667912.1.1475	d__Bacteria	p__Proteobacteria	c__Gammaproteobacteria	o__Legionellales	f__Legionellaceae	g__Legionella	s__Legionella anisa	t__Animal	s1__Legionella anisa
CP013409.2577898.2579437	d__Bacteria	p__Proteobacteria	c__Gammaproteobacteria	o__Burkholderiales	f__Burkholderiaceae	g__Burkholderia-Caballeronia-Paraburkholderia	s__Burkholderia thailandensis	t__Animal	s1__Burkholderia thailandensis
KM488428.1.1358	d__Bacteria	p__Proteobacteria	c__Alphaproteobacteria	o__Caulobacterales	f__Caulobacteraceae	g__Brevundimonas	s__Brevundimonas vesicularis	t__Animal	s1__Brevundimonas vesicularis
EU024145.1.1318	d__Bacteria	p__Proteobacteria	c__Gammaproteobacteria	o__Burkholderiales	f__Comamonadaceae	g__Delftia	s__Delftia acidovorans	t__Animal	s1__Delftia acidovorans
LS483335.1645861.1647397	d__Bacteria	p__Firmicutes	c__Bacilli	o__Lactobacillales	f__Streptococcaceae	g__Streptococcus	s__Streptococcus pyogenes	t__Animal	s1__Streptococcus pyogenes
FN667814.1.1448	d__Bacteria	p__Proteobacteria	c__Gammaproteobacteria	o__Burkholderiales	f__Burkholderiaceae	g__Burkholderia-Caballeronia-Paraburkholderia	s__Paraburkholderia fungorum	t__Animal	s1__Paraburkholderia fungorum
LS483347.22845.24381	d__Bacteria	p__Firmicutes	c__Bacilli	o__Lactobacillales	f__Streptococcaceae	g__Streptococcus	s__Streptococcus pyogenes	t__Animal	s1__Streptococcus pyogenes
FN665654.10812.12314	d__Bacteria	p__Firmicutes	c__Clostridia	o__Peptostreptococcales-Tissierellales	f__Peptostreptococcaceae	g__Clostridioides	s__Clostridioides difficile 2007855	t__Animal	s1__Clostridioides difficile
JN411367.1.1380	d__Bacteria	p__Firmicutes	c__Bacilli	o__Bacillales	f__Bacillaceae	g__Bacillus	s__Bacillus megaterium	t__Animal	s1__Bacillus megaterium
CP013411.604632.606171	d__Bacteria	p__Proteobacteria	c__Gammaproteobacteria	o__Burkholderiales	f__Burkholderiaceae	g__Burkholderia-Caballeronia-Paraburkholderia	s__Burkholderia thailandensis	t__Animal	s1__Burkholderia thailandensis
KM488536.1.1546	d__Bacteria	p__Proteobacteria	c__Gammaproteobacteria	o__Pseudomonadales	f__Pseudomonadaceae	g__Pseudomonas	s__Pseudomonas poae	t__Animal	s1__Pseudomonas poae
LS483362.394132.395632	d__Bacteria	p__Campylobacterota	c__Campylobacteria	o__Campylobacterales	f__Campylobacteraceae	g__Campylobacter	s__Campylobacter jejuni	t__Animal	s1__Campylobacter jejuni
KC764961.1.1454	d__Bacteria	p__Firmicutes	c__Bacilli	o__Bacillales	f__Bacillaceae	g__Bacillus	s__Bacillus megaterium	t__Animal	s1__Bacillus megaterium
MG516120.1.1399	d__Bacteria	p__Proteobacteria	c__Gammaproteobacteria	o__Enterobacterales	f__Yersiniaceae	g__Serratia	s__Rouxiella chamberiensis	t__Animal	s1__Rouxiella chamberiensis
JN188402.1.1461	d__Bacteria	p__Proteobacteria	c__Gammaproteobacteria	o__Enterobacterales	f__Vibrionaceae	g__Vibrio	s__Vibrio alginolyticus	t__Animal	s1__Vibrio alginolyticus
LS483335.1398971.1400507	d__Bacteria	p__Firmicutes	c__Bacilli	o__Lactobacillales	f__Streptococcaceae	g__Streptococcus	s__Streptococcus pyogenes	t__Animal	s1__Streptococcus pyogenes
FN668944.4054564.4056066	d__Bacteria	p__Firmicutes	c__Clostridia	o__Peptostreptococcales-Tissierellales	f__Peptostreptococcaceae	g__Clostridioides	s__Clostridioides difficile BI9	t__Animal	s1__Clostridioides difficile
LS483349.1845663.1847207	d__Bacteria	p__Firmicutes	c__Bacilli	o__Lactobacillales	f__Streptococcaceae	g__Streptococcus	s__Streptococcus mutans	t__Animal	s1__Streptococcus mutans
KC764986.1.1440	d__Bacteria	p__Proteobacteria	c__Gammaproteobacteria	o__Pseudomonadales	f__Moraxellaceae	g__Acinetobacter	s__Acinetobacter johnsonii	t__Animal	s1__Acinetobacter johnsonii
LS483364.552412.553947	d__Bacteria	p__Firmicutes	c__Bacilli	o__Lactobacillales	f__Streptococcaceae	g__Streptococcus	s__Streptococcus sanguinis	t__Animal	s1__Streptococcus sanguinis
FN811296.1.1263	d__Bacteria	p__Proteobacteria	c__Gammaproteobacteria	o__Enterobacterales	f__Alteromonadaceae	g__Glaciecola	s__Alteromonas macleodii	t__Animal	s1__Alteromonas macleodii
LS483307.16843.18379	d__Bacteria	p__Firmicutes	c__Bacilli	o__Lactobacillales	f__Streptococcaceae	g__Streptococcus	s__Streptococcus pyogenes	t__Animal	s1__Streptococcus pyogenes
EU047802.1.1366	d__Bacteria	p__Firmicutes	c__Bacilli	o__Lactobacillales	f__Enterococcaceae	g__Enterococcus	s__Enterococcus faecium	t__Animal	s1__Enterococcus faecium
AY457079.1.1489	d__Bacteria	p__Actinobacteriota	c__Actinobacteria	o__Corynebacteriales	f__Mycobacteriaceae	g__Mycobacterium	s__Mycolicibacterium goodii	t__Animal	s1__Mycolicibacterium goodii
LS483344.16843.18379	d__Bacteria	p__Firmicutes	c__Bacilli	o__Lactobacillales	f__Streptococcaceae	g__Streptococcus	s__Streptococcus pyogenes	t__Animal	s1__Streptococcus pyogenes
LS483359.268769.270305	d__Bacteria	p__Firmicutes	c__Bacilli	o__Lactobacillales	f__Streptococcaceae	g__Streptococcus	s__Streptococcus pyogenes	t__Animal	s1__Streptococcus pyogenes
KC417010.1.1483	d__Bacteria	p__Firmicutes	c__Bacilli	o__Lactobacillales	f__Lactobacillaceae	g__Leuconostoc	s__Leuconostoc pseudomesenteroides	t__Animal	s1__Leuconostoc pseudomesenteroides
FN668375.3880745.3882247	d__Bacteria	p__Firmicutes	c__Clostridia	o__Peptostreptococcales-Tissierellales	f__Peptostreptococcaceae	g__Clostridioides	s__Clostridioides difficile M68	t__Animal	s1__Clostridioides difficile
FN806773.1538814.1540325	d__Bacteria	p__Actinobacteriota	c__Actinobacteria	o__Propionibacteriales	f__Propionibacteriaceae	g__Propionibacterium	s__Propionibacterium freudenreichii subsp. shermanii CIRM-BIA1	t__Animal	s1__Propionibacterium freudenreichii
JN188413.1.1268	d__Bacteria	p__Proteobacteria	c__Gammaproteobacteria	o__Enterobacterales	f__Vibrionaceae	g__Vibrio	s__Vibrio alginolyticus	t__Animal	s1__Vibrio alginolyticus
AB200414.1.1491	d__Bacteria	p__Bacteroidota	c__Bacteroidia	o__Bacteroidales	f__Prevotellaceae	g__Prevotella_7	s__Prevotella multisaccharivorax	t__Animal	s1__Prevotella multisaccharivorax
EU082160.1.1421	d__Bacteria	p__Proteobacteria	c__Gammaproteobacteria	o__Burkholderiales	f__Alcaligenaceae	g__Bordetella	s__Bordetella avium	t__Animal	s1__Bordetella avium
GU295951.1.1479	d__Bacteria	p__Firmicutes	c__Bacilli	o__Lactobacillales	f__Lactobacillaceae	g__Levilactobacillus	s__Lactobacillus brevis	t__Animal	s1__Lactobacillus brevis
AM747631.1.1498	d__Bacteria	p__Proteobacteria	c__Gammaproteobacteria	o__Burkholderiales	f__Burkholderiaceae	g__Burkholderia-Caballeronia-Paraburkholderia	s__Burkholderia seminalis DSM 23518	t__Animal	s1__Burkholderia seminalis
LS483353.16844.18380	d__Bacteria	p__Firmicutes	c__Bacilli	o__Lactobacillales	f__Streptococcaceae	g__Streptococcus	s__Streptococcus pyogenes	t__Animal	s1__Streptococcus pyogenes
LS483340.270962.272498	d__Bacteria	p__Firmicutes	c__Bacilli	o__Lactobacillales	f__Streptococcaceae	g__Streptococcus	s__Streptococcus pyogenes	t__Animal	s1__Streptococcus pyogenes
MG551236.1.1478	d__Bacteria	p__Firmicutes	c__Bacilli	o__Lactobacillales	f__Lactobacillaceae	g__Lactiplantibacillus	s__Lactobacillus plantarum	t__Animal	s1__Lactobacillus plantarum
AM849219.1.1495	d__Bacteria	p__Fusobacteriota	c__Fusobacteriia	o__Fusobacteriales	f__Fusobacteriaceae	g__Fusobacterium	s__Fusobacterium nucleatum subsp. vincentii	t__Animal	s1__Fusobacterium nucleatum
AB201301.1.1414	d__Bacteria	p__Actinobacteriota	c__Actinobacteria	o__Corynebacteriales	f__Nocardiaceae	g__Nocardia	s__Nocardia transvalensis	t__Animal	s1__Nocardia transvalensis
EU019983.1.1452	d__Bacteria	p__Proteobacteria	c__Gammaproteobacteria	o__Pseudomonadales	f__Pseudomonadaceae	g__Pseudomonas	s__Pseudomonas resinovorans	t__Animal	s1__Pseudomonas resinovorans
KC422676.1.1418	d__Bacteria	p__Actinobacteriota	c__Actinobacteria	o__Corynebacteriales	f__Nocardiaceae	g__Rhodococcus	s__Rhodococcus erythropolis	t__Animal	s1__Rhodococcus erythropolis
FN668741.1.1347	d__Bacteria	p__Actinobacteriota	c__Actinobacteria	o__Corynebacteriales	f__Corynebacteriaceae	g__Corynebacterium	s__Corynebacterium amycolatum	t__Animal	s1__Corynebacterium amycolatum
KY649498.1.1221	d__Bacteria	p__Firmicutes	c__Bacilli	o__Lactobacillales	f__Enterococcaceae	g__Enterococcus	s__Leuconostoc pseudomesenteroides	t__Animal	s1__Leuconostoc pseudomesenteroides
KT025848.1.1490	d__Bacteria	p__Firmicutes	c__Bacilli	o__Lactobacillales	f__Lactobacillaceae	g__Lactiplantibacillus	s__Lactobacillus plantarum	t__Animal	s1__Lactobacillus plantarum
EU083530.1.1505	d__Bacteria	p__Proteobacteria	c__Gammaproteobacteria	o__Enterobacterales	f__Pasteurellaceae	g__Haemophilus	s__Haemophilus parainfluenzae	t__Animal	s1__Haemophilus parainfluenzae
CP013431.428571.430106	d__Bacteria	p__Proteobacteria	c__Gammaproteobacteria	o__Burkholderiales	f__Burkholderiaceae	g__Burkholderia-Caballeronia-Paraburkholderia	s__Burkholderia multivorans	t__Animal	s1__Burkholderia multivorans
AM885868.1.1377	d__Bacteria	p__Proteobacteria	c__Gammaproteobacteria	o__Enterobacterales	f__Alteromonadaceae	g__Alteromonas	s__Alteromonas macleodii	t__Animal	s1__Alteromonas macleodii
FN668941.3955956.3957458	d__Bacteria	p__Firmicutes	c__Clostridia	o__Peptostreptococcales-Tissierellales	f__Peptostreptococcaceae	g__Clostridioides	s__Clostridioides difficile BI1	t__Animal	s1__Clostridioides difficile
KP296676.1.1505	d__Bacteria	p__Firmicutes	c__Bacilli	o__Lactobacillales	f__Lactobacillaceae	g__Lactiplantibacillus	s__Lactobacillus plantarum	t__Animal	s1__Lactobacillus plantarum
FN908487.1.1452	d__Bacteria	p__Proteobacteria	c__Gammaproteobacteria	o__Pseudomonadales	f__Pseudomonadaceae	g__Pseudomonas	s__Pseudomonas litoralis	t__Animal	s1__Pseudomonas litoralis
KM485567.1.1474	d__Bacteria	p__Firmicutes	c__Bacilli	o__Lactobacillales	f__Lactobacillaceae	g__Lactobacillus	s__Lactobacillus helveticus	t__Animal	s1__Lactobacillus helveticus
LS483355.16842.18378	d__Bacteria	p__Firmicutes	c__Bacilli	o__Lactobacillales	f__Streptococcaceae	g__Streptococcus	s__Streptococcus pyogenes	t__Animal	s1__Streptococcus pyogenes
MG546532.1.1439	d__Bacteria	p__Proteobacteria	c__Gammaproteobacteria	o__Enterobacterales	f__Enterobacteriaceae	g__Enterobacter	s__Enterobacter hormaechei	t__Animal	s1__Enterobacter hormaechei
CP013433.521838.523373	d__Bacteria	p__Proteobacteria	c__Gammaproteobacteria	o__Burkholderiales	f__Burkholderiaceae	g__Burkholderia-Caballeronia-Paraburkholderia	s__Burkholderia vietnamiensis	t__Animal	s1__Burkholderia vietnamiensis
LS483355.1198797.1200333	d__Bacteria	p__Firmicutes	c__Bacilli	o__Lactobacillales	f__Streptococcaceae	g__Streptococcus	s__Streptococcus pyogenes	t__Animal	s1__Streptococcus pyogenes
KP191988.1.1366	d__Bacteria	p__Proteobacteria	c__Alphaproteobacteria	o__Caulobacterales	f__Caulobacteraceae	g__Brevundimonas	s__Brevundimonas vesicularis	t__Animal	s1__Brevundimonas vesicularis
EU082147.1.1417	d__Bacteria	p__Proteobacteria	c__Gammaproteobacteria	o__Burkholderiales	f__Alcaligenaceae	g__Bordetella	s__Bordetella bronchialis	t__Animal	s1__Bordetella bronchialis
JX041526.1.1467	d__Bacteria	p__Actinobacteriota	c__Actinobacteria	o__Streptomycetales	f__Streptomycetaceae	g__Streptomyces	s__Streptomyces rubrolavendulae	t__Animal	s1__Streptomyces rubrolavendulae
HM222655.1.1484	d__Bacteria	p__Actinobacteriota	c__Actinobacteria	o__Micrococcales	f__Intrasporangiaceae	g__Janibacter	s__Janibacter indicus	t__Animal	s1__Janibacter indicus
AB218615.1.1550	d__Bacteria	p__Actinobacteriota	c__Actinobacteria	o__Streptomycetales	f__Streptomycetaceae	g__Streptomyces	s__Streptomyces parvulus	t__Animal	s1__Streptomyces parvulus
MG551132.1.1474	d__Bacteria	p__Firmicutes	c__Bacilli	o__Lactobacillales	f__Lactobacillaceae	g__Lactobacillus	s__Lactobacillus helveticus	t__Animal	s1__Lactobacillus helveticus
LS483320.22844.24380	d__Bacteria	p__Firmicutes	c__Bacilli	o__Lactobacillales	f__Streptococcaceae	g__Streptococcus	s__Streptococcus pyogenes	t__Animal	s1__Streptococcus pyogenes
LS483332.16842.18378	d__Bacteria	p__Firmicutes	c__Bacilli	o__Lactobacillales	f__Streptococcaceae	g__Streptococcus	s__Streptococcus pyogenes	t__Animal	s1__Streptococcus pyogenes
KY010334.1.1485	d__Bacteria	p__Proteobacteria	c__Gammaproteobacteria	o__Burkholderiales	f__Alcaligenaceae	g__Pelistega	s__Bordetella petrii	t__Animal	s1__Bordetella petrii
LS483348.242465.244001	d__Bacteria	p__Firmicutes	c__Bacilli	o__Lactobacillales	f__Streptococcaceae	g__Streptococcus	s__Streptococcus lutetiensis	t__Animal	s1__Streptococcus lutetiensis
KC771220.1.1511	d__Bacteria	p__Firmicutes	c__Clostridia	o__Clostridiales	f__Clostridiaceae	g__Clostridium sensu stricto 1	s__Clostridium butyricum	t__Animal	s1__Clostridium butyricum
JN411347.1.1414	d__Bacteria	p__Firmicutes	c__Bacilli	o__Bacillales	f__Bacillaceae	g__Bacillus	s__Bacillus mycoides	t__Animal	s1__Bacillus mycoides
KM495868.1.1496	d__Bacteria	p__Firmicutes	c__Bacilli	o__Lactobacillales	f__Lactobacillaceae	g__Lactiplantibacillus	s__Lactobacillus plantarum	t__Animal	s1__Lactobacillus plantarum
LS483340.79728.81264	d__Bacteria	p__Firmicutes	c__Bacilli	o__Lactobacillales	f__Streptococcaceae	g__Streptococcus	s__Streptococcus pyogenes	t__Animal	s1__Streptococcus pyogenes
KC747735.1.1467	d__Bacteria	p__Proteobacteria	c__Gammaproteobacteria	o__Enterobacterales	f__Vibrionaceae	g__Vibrio	s__Vibrio harveyi	t__Animal	s1__Vibrio harveyi
LS483362.696422.697922	d__Bacteria	p__Campylobacterota	c__Campylobacteria	o__Campylobacterales	f__Campylobacteraceae	g__Campylobacter	s__Campylobacter jejuni	t__Animal	s1__Campylobacter jejuni
KM495936.1.1487	d__Bacteria	p__Firmicutes	c__Bacilli	o__Lactobacillales	f__Enterococcaceae	g__Enterococcus	s__Enterococcus faecium	t__Animal	s1__Enterococcus faecium
AF550663.1.1415	d__Bacteria	p__Campylobacterota	c__Campylobacteria	o__Campylobacterales	f__Campylobacteraceae	g__Campylobacter	s__Campylobacter mucosalis	t__Animal	s1__Campylobacter mucosalis
LS483321.558116.559652	d__Bacteria	p__Firmicutes	c__Bacilli	o__Lactobacillales	f__Streptococcaceae	g__Streptococcus	s__Streptococcus pyogenes	t__Animal	s1__Streptococcus pyogenes
GU321116.1.1514	d__Bacteria	p__Proteobacteria	c__Gammaproteobacteria	o__Pseudomonadales	f__Pseudomonadaceae	g__Pseudomonas	s__Pseudomonas chlororaphis subsp. aureofaciens	t__Animal	s1__Pseudomonas chlororaphis
KM495862.1.1496	d__Bacteria	p__Firmicutes	c__Bacilli	o__Lactobacillales	f__Lactobacillaceae	g__Lactiplantibacillus	s__Lactobacillus plantarum	t__Animal	s1__Lactobacillus plantarum
MG551105.1.1469	d__Bacteria	p__Firmicutes	c__Bacilli	o__Lactobacillales	f__Lactobacillaceae	g__Lactobacillus	s__Lactobacillus delbrueckii subsp. bulgaricus	t__Animal	s1__Lactobacillus delbrueckii
FN668384.1.1517	d__Bacteria	p__Proteobacteria	c__Gammaproteobacteria	o__Enterobacterales	f__Yersiniaceae	g__Yersinia	s__Yersinia ruckeri	t__Animal	s1__Yersinia ruckeri
LS483357.265231.266767	d__Bacteria	p__Firmicutes	c__Bacilli	o__Lactobacillales	f__Streptococcaceae	g__Streptococcus	s__Streptococcus pyogenes	t__Animal	s1__Streptococcus pyogenes
MG551234.1.1481	d__Bacteria	p__Firmicutes	c__Bacilli	o__Lactobacillales	f__Lactobacillaceae	g__Lacticaseibacillus	s__Lactobacillus casei	t__Animal	s1__Lactobacillus casei
LS483322.16841.18377	d__Bacteria	p__Firmicutes	c__Bacilli	o__Lactobacillales	f__Streptococcaceae	g__Streptococcus	s__Streptococcus pyogenes	t__Animal	s1__Streptococcus pyogenes
EU074834.1.1462	d__Bacteria	p__Firmicutes	c__Bacilli	o__Lactobacillales	f__Lactobacillaceae	g__Lactiplantibacillus	s__Lactobacillus plantarum	t__Animal	s1__Lactobacillus plantarum
JN411410.1.1265	d__Bacteria	p__Firmicutes	c__Bacilli	o__Bacillales	f__Bacillaceae	g__Bacillus	s__Bacillus megaterium	t__Animal	s1__Bacillus megaterium
KM507152.1.1446	d__Bacteria	p__Proteobacteria	c__Gammaproteobacteria	o__Pseudomonadales	f__Pseudomonadaceae	g__Pseudomonas	s__Pseudomonas koreensis	t__Animal	s1__Pseudomonas koreensis
KM495879.1.1497	d__Bacteria	p__Firmicutes	c__Bacilli	o__Lactobacillales	f__Lactobacillaceae	g__Lactiplantibacillus	s__Lactobacillus plantarum	t__Animal	s1__Lactobacillus plantarum
KC768792.1.1368	d__Bacteria	p__Proteobacteria	c__Gammaproteobacteria	o__Enterobacterales	f__Vibrionaceae	g__Vibrio	s__Vibrio parahaemolyticus	t__Animal	s1__Vibrio parahaemolyticus
MG551257.1.1467	d__Bacteria	p__Firmicutes	c__Bacilli	o__Lactobacillales	f__Lactobacillaceae	g__Lactobacillus	s__Lactobacillus helveticus	t__Animal	s1__Lactobacillus helveticus
KU238089.1.1419	d__Bacteria	p__Proteobacteria	c__Alphaproteobacteria	o__Azospirillales	f__Azospirillaceae	g__Azospirillum	s__Azospirillum brasilense	t__Animal	s1__Azospirillum brasilense
JQ924407.1.1489	d__Bacteria	p__Actinobacteriota	c__Actinobacteria	o__Streptomycetales	f__Streptomycetaceae	g__Streptomyces	s__Streptomyces griseus	t__Animal	s1__Streptomyces griseus
LS483335.261025.262561	d__Bacteria	p__Firmicutes	c__Bacilli	o__Lactobacillales	f__Streptococcaceae	g__Streptococcus	s__Streptococcus pyogenes	t__Animal	s1__Streptococcus pyogenes
LS483364.16172.17707	d__Bacteria	p__Firmicutes	c__Bacilli	o__Lactobacillales	f__Streptococcaceae	g__Streptococcus	s__Streptococcus sanguinis	t__Animal	s1__Streptococcus sanguinis
LS483358.1888249.1889778	d__Bacteria	p__Proteobacteria	c__Gammaproteobacteria	o__Enterobacterales	f__Pasteurellaceae	g__Actinobacillus	s__Actinobacillus pleuropneumoniae	t__Animal	s1__Actinobacillus pleuropneumoniae
AM884176.156015.157564	d__Bacteria	p__Verrucomicrobiota	c__Chlamydiae	o__Chlamydiales	f__Chlamydiaceae	g__Chlamydia	s__Chlamydia trachomatis 434/Bu	t__Animal	s1__Chlamydia trachomatis
KF150630.1.1368	d__Bacteria	p__Proteobacteria	c__Alphaproteobacteria	o__Azospirillales	f__Azospirillaceae	g__Azospirillum	s__Azospirillum brasilense	t__Animal	s1__Azospirillum brasilense
FN665653.132850.134350	d__Bacteria	p__Firmicutes	c__Clostridia	o__Peptostreptococcales-Tissierellales	f__Peptostreptococcaceae	g__Clostridioides	s__Clostridioides difficile M120	t__Animal	s1__Clostridioides difficile
LC127084.3318528.3320051	d__Bacteria	p__Proteobacteria	c__Gammaproteobacteria	o__Enterobacterales	f__Hafniaceae	g__Edwardsiella	s__Edwardsiella tarda	t__Animal	s1__Edwardsiella tarda
AB205055.1.1542	d__Bacteria	p__Firmicutes	c__Bacilli	o__Lactobacillales	f__Lactobacillaceae	g__Lentilactobacillus	s__Lactobacillus buchneri	t__Animal	s1__Lactobacillus buchneri
LC336439.1.1208	d__Bacteria	p__Firmicutes	c__Bacilli	o__Lactobacillales	f__Lactobacillaceae	g__Pediococcus	s__Pediococcus pentosaceus	t__Animal	s1__Pediococcus pentosaceus
AM902716.3259436.3260921	d__Bacteria	p__Proteobacteria	c__Gammaproteobacteria	o__Burkholderiales	f__Alcaligenaceae	g__Bordetella	s__Bordetella petrii	t__Animal	s1__Bordetella petrii
FN668941.3800331.3801833	d__Bacteria	p__Firmicutes	c__Clostridia	o__Peptostreptococcales-Tissierellales	f__Peptostreptococcaceae	g__Clostridioides	s__Clostridioides difficile BI1	t__Animal	s1__Clostridioides difficile
KX774469.1.1413	d__Bacteria	p__Firmicutes	c__Bacilli	o__Lactobacillales	f__Lactobacillaceae	g__Lacticaseibacillus	s__Lactobacillus casei	t__Animal	s1__Lactobacillus casei
AF550660.1.1415	d__Bacteria	p__Campylobacterota	c__Campylobacteria	o__Campylobacterales	f__Campylobacteraceae	g__Campylobacter	s__Campylobacter mucosalis	t__Animal	s1__Campylobacter mucosalis
EU082148.1.1416	d__Bacteria	p__Proteobacteria	c__Gammaproteobacteria	o__Burkholderiales	f__Alcaligenaceae	g__Bordetella	s__Bordetella bronchialis	t__Animal	s1__Bordetella bronchialis
GQ496624.1.1458	d__Bacteria	p__Bacteroidota	c__Bacteroidia	o__Bacteroidales	f__Bacteroidaceae	g__Bacteroides	s__Bacteroides faecis	t__Animal	s1__Bacteroides faecis
KM495914.1.1500	d__Bacteria	p__Firmicutes	c__Bacilli	o__Lactobacillales	f__Lactobacillaceae	g__Levilactobacillus	s__Lactobacillus brevis	t__Animal	s1__Lactobacillus brevis
LS483340.16841.18377	d__Bacteria	p__Firmicutes	c__Bacilli	o__Lactobacillales	f__Streptococcaceae	g__Streptococcus	s__Streptococcus pyogenes	t__Animal	s1__Streptococcus pyogenes
KJ424414.1.1528	d__Bacteria	p__Proteobacteria	c__Gammaproteobacteria	o__Enterobacterales	f__Morganellaceae	g__Candidatus Blochmannia	s__uncultured bacterium	t__Animal	s1__uncultured bacterium
LS483360.79870.81406	d__Bacteria	p__Firmicutes	c__Bacilli	o__Lactobacillales	f__Streptococcaceae	g__Streptococcus	s__Streptococcus pyogenes	t__Animal	s1__Streptococcus pyogenes
JN227760.1.1462	d__Bacteria	p__Proteobacteria	c__Gammaproteobacteria	o__Enterobacterales	f__Pasteurellaceae	g__Haemophilus	s__Haemophilus haemolyticus	t__Animal	s1__Haemophilus haemolyticus
KY026604.1.1315	d__Bacteria	p__Proteobacteria	c__Gammaproteobacteria	o__Burkholderiales	f__Alcaligenaceae	g__Alcaligenes	s__Alcaligenes faecalis	t__Animal	s1__Alcaligenes faecalis
MG551244.1.1477	d__Bacteria	p__Firmicutes	c__Bacilli	o__Lactobacillales	f__Lactobacillaceae	g__Lacticaseibacillus	s__Lactobacillus paracasei	t__Animal	s1__Lactobacillus paracasei
EU024183.1.1313	d__Bacteria	p__Proteobacteria	c__Gammaproteobacteria	o__Burkholderiales	f__Burkholderiaceae	g__Burkholderia-Caballeronia-Paraburkholderia	s__Burkholderia stabilis	t__Animal	s1__Burkholderia stabilis
KY010286.1.1329	d__Bacteria	p__Proteobacteria	c__Alphaproteobacteria	o__Azospirillales	f__Azospirillaceae	g__Azospirillum	s__Azospirillum brasilense	t__Animal	s1__Azospirillum brasilense
AB231596.1.1272	d__Bacteria	p__Bacteroidota	c__Bacteroidia	o__Flavobacteriales	f__Blattabacteriaceae	g__Blattabacterium	s__Blattabacterium sp. (Salganea taiwanensis taiwanensis)	t__Animal	s1__Blattabacterium sp.
LS483351.296702.298238	d__Bacteria	p__Firmicutes	c__Bacilli	o__Lactobacillales	f__Streptococcaceae	g__Streptococcus	s__Streptococcus pyogenes	t__Animal	s1__Streptococcus pyogenes
CP013433.23786.25321	d__Bacteria	p__Proteobacteria	c__Gammaproteobacteria	o__Burkholderiales	f__Burkholderiaceae	g__Burkholderia-Caballeronia-Paraburkholderia	s__Burkholderia vietnamiensis	t__Animal	s1__Burkholderia vietnamiensis
AM747629.1.1498	d__Bacteria	p__Proteobacteria	c__Gammaproteobacteria	o__Burkholderiales	f__Burkholderiaceae	g__Burkholderia-Caballeronia-Paraburkholderia	s__Burkholderia diffusa	t__Animal	s1__Burkholderia diffusa
AB041885.1.1528	d__Bacteria	p__Proteobacteria	c__Gammaproteobacteria	o__Pseudomonadales	f__Pseudomonadaceae	g__Pseudomonas	s__Pseudomonas psychrophila	t__Animal	s1__Pseudomonas psychrophila
JN180134.1.1482	d__Bacteria	p__Actinobacteriota	c__Actinobacteria	o__Corynebacteriales	f__Nocardiaceae	g__Gordonia	s__Gordonia terrae	t__Animal	s1__Gordonia terrae
KR812389.1.1366	d__Bacteria	p__Proteobacteria	c__Gammaproteobacteria	o__Pseudomonadales	f__Pseudomonadaceae	g__Pseudomonas	s__Pseudomonas parafulva	t__Animal	s1__Pseudomonas parafulva
AM922331.1.1497	d__Bacteria	p__Campylobacterota	c__Campylobacteria	o__Campylobacterales	f__Campylobacteraceae	g__Campylobacter	s__Campylobacter peloridis	t__Animal	s1__Campylobacter peloridis
KT005554.1.1430	d__Bacteria	p__Proteobacteria	c__Gammaproteobacteria	o__Burkholderiales	f__Comamonadaceae	g__Comamonas	s__Comamonas testosteroni	t__Animal	s1__Comamonas testosteroni
AB200228.1.1458	d__Bacteria	p__Bacteroidota	c__Bacteroidia	o__Bacteroidales	f__Bacteroidaceae	g__Bacteroides	s__Bacteroides pyogenes	t__Animal	s1__Bacteroides pyogenes
FN667742.3837639.3839134	d__Bacteria	p__Proteobacteria	c__Gammaproteobacteria	o__Enterobacterales	f__Morganellaceae	g__Xenorhabdus	s__Xenorhabdus nematophila ATCC 19061	t__Animal	s1__Xenorhabdus nematophila
LC318443.1.1387	d__Bacteria	p__Firmicutes	c__Bacilli	o__Lactobacillales	f__Streptococcaceae	g__Streptococcus	s__Streptococcus pyogenes	t__Animal	s1__Streptococcus pyogenes
CP013413.2501297.2502836	d__Bacteria	p__Proteobacteria	c__Gammaproteobacteria	o__Burkholderiales	f__Burkholderiaceae	g__Burkholderia-Caballeronia-Paraburkholderia	s__Burkholderia thailandensis	t__Animal	s1__Burkholderia thailandensis
CP013409.517118.518657	d__Bacteria	p__Proteobacteria	c__Gammaproteobacteria	o__Burkholderiales	f__Burkholderiaceae	g__Burkholderia-Caballeronia-Paraburkholderia	s__Burkholderia thailandensis	t__Animal	s1__Burkholderia thailandensis
GU326240.1.1428	d__Bacteria	p__Firmicutes	c__Bacilli	o__Lactobacillales	f__Streptococcaceae	g__Streptococcus	s__Streptococcus oralis	t__Animal	s1__Streptococcus oralis
JN188401.1.1461	d__Bacteria	p__Proteobacteria	c__Gammaproteobacteria	o__Enterobacterales	f__Vibrionaceae	g__Vibrio	s__Vibrio alginolyticus	t__Animal	s1__Vibrio alginolyticus
KY021061.1.1446	d__Bacteria	p__Firmicutes	c__Bacilli	o__Bacillales	f__Bacillaceae	g__Bacillus	s__Bacillus megaterium	t__Animal	s1__Bacillus megaterium
CP013433.281884.283419	d__Bacteria	p__Proteobacteria	c__Gammaproteobacteria	o__Burkholderiales	f__Burkholderiaceae	g__Burkholderia-Caballeronia-Paraburkholderia	s__Burkholderia vietnamiensis	t__Animal	s1__Burkholderia vietnamiensis
FN668941.2993872.2995374	d__Bacteria	p__Firmicutes	c__Clostridia	o__Peptostreptococcales-Tissierellales	f__Peptostreptococcaceae	g__Clostridioides	s__Clostridioides difficile BI1	t__Animal	s1__Clostridioides difficile
GU293143.1.1496	d__Bacteria	p__Proteobacteria	c__Gammaproteobacteria	o__Enterobacterales	f__Morganellaceae	g__Xenorhabdus	s__Xenorhabdus nematophila	t__Animal	s1__Xenorhabdus nematophila
LS483347.1634869.1636405	d__Bacteria	p__Firmicutes	c__Bacilli	o__Lactobacillales	f__Streptococcaceae	g__Streptococcus	s__Streptococcus pyogenes	t__Animal	s1__Streptococcus pyogenes
JN227749.1.1460	d__Bacteria	p__Proteobacteria	c__Gammaproteobacteria	o__Enterobacterales	f__Pasteurellaceae	g__Haemophilus	s__Haemophilus haemolyticus	t__Animal	s1__Haemophilus haemolyticus
AB231602.1.1272	d__Bacteria	p__Bacteroidota	c__Bacteroidia	o__Flavobacteriales	f__Blattabacteriaceae	g__Blattabacterium	s__Blattabacterium sp. (Salganea raggei)	t__Animal	s1__Blattabacterium sp.
MG551209.1.1459	d__Bacteria	p__Firmicutes	c__Bacilli	o__Lactobacillales	f__Enterococcaceae	g__Enterococcus	s__Enterococcus malodoratus	t__Animal	s1__Enterococcus malodoratus
LS483356.307056.308592	d__Bacteria	p__Firmicutes	c__Bacilli	o__Lactobacillales	f__Streptococcaceae	g__Streptococcus	s__Streptococcus pyogenes	t__Animal	s1__Streptococcus pyogenes
MG546520.1.1203	d__Bacteria	p__Proteobacteria	c__Gammaproteobacteria	o__Enterobacterales	f__Hafniaceae	g__Hafnia-Obesumbacterium	s__Enterobacteriaceae bacterium	t__Animal	s1__Enterobacteriaceae bacterium
AB231609.1.1274	d__Bacteria	p__Bacteroidota	c__Bacteroidia	o__Flavobacteriales	f__Blattabacteriaceae	g__Blattabacterium	s__Blattabacterium sp. (Panesthia angustipennis baluensis)	t__Animal	s1__Blattabacterium sp.
KP336486.1.1554	d__Bacteria	p__Firmicutes	c__Bacilli	o__Lactobacillales	f__Lactobacillaceae	g__Levilactobacillus	s__Lactobacillus brevis	t__Animal	s1__Lactobacillus brevis
AM902716.754894.756379	d__Bacteria	p__Proteobacteria	c__Gammaproteobacteria	o__Burkholderiales	f__Alcaligenaceae	g__Bordetella	s__Bordetella petrii	t__Animal	s1__Bordetella petrii
AF550622.1.1417	d__Bacteria	p__Campylobacterota	c__Campylobacteria	o__Campylobacterales	f__Campylobacteraceae	g__Campylobacter	s__Campylobacter coli	t__Animal	s1__Campylobacter coli
MG561877.1.1477	d__Bacteria	p__Firmicutes	c__Bacilli	o__Lactobacillales	f__Enterococcaceae	g__Enterococcus	s__Enterococcus faecium	t__Animal	s1__Enterococcus faecium
MG551238.1.1480	d__Bacteria	p__Firmicutes	c__Bacilli	o__Lactobacillales	f__Lactobacillaceae	g__Lacticaseibacillus	s__Lactobacillus casei	t__Animal	s1__Lactobacillus casei
AY530295.1.1515	d__Bacteria	p__Firmicutes	c__Bacilli	o__Paenibacillales	f__Paenibacillaceae	g__Paenibacillus	s__Paenibacillus larvae	t__Animal	s1__Paenibacillus larvae
LS483369.1367582.1369110	d__Bacteria	p__Proteobacteria	c__Gammaproteobacteria	o__Burkholderiales	f__Neisseriaceae	g__Neisseria	s__Neisseria cinerea	t__Animal	s1__Neisseria cinerea
FN668375.4248230.4249732	d__Bacteria	p__Firmicutes	c__Clostridia	o__Peptostreptococcales-Tissierellales	f__Peptostreptococcaceae	g__Clostridioides	s__Clostridioides difficile M68	t__Animal	s1__Clostridioides difficile
KY646034.1.1483	d__Bacteria	p__Proteobacteria	c__Gammaproteobacteria	o__Pseudomonadales	f__Pseudomonadaceae	g__Pseudomonas	s__Pseudomonas veronii	t__Animal	s1__Pseudomonas veronii
MG551247.1.1482	d__Bacteria	p__Firmicutes	c__Bacilli	o__Lactobacillales	f__Lactobacillaceae	g__Lactiplantibacillus	s__Lactobacillus plantarum	t__Animal	s1__Lactobacillus plantarum
KM434380.1.1319	d__Bacteria	p__Firmicutes	c__Bacilli	o__Bacillales	f__Bacillaceae	g__Bacillus	s__Bacillus megaterium	t__Animal	s1__Bacillus megaterium
MG548583.1.1410	d__Bacteria	p__Proteobacteria	c__Gammaproteobacteria	o__Pseudomonadales	f__Pseudomonadaceae	g__Pseudomonas	s__Pseudomonas koreensis	t__Animal	s1__Pseudomonas koreensis
GASE02050420.3215.4718	d__Bacteria	p__Bacteroidota	c__Bacteroidia	o__Bacteroidales	f__Dysgonomonadaceae	g__Candidatus Azobacteroides	s__Prorhinotermes simplex	t__Animal	s1__Prorhinotermes simplex
EU074848.1.1480	d__Bacteria	p__Firmicutes	c__Bacilli	o__Lactobacillales	f__Lactobacillaceae	g__Leuconostoc	s__Leuconostoc mesenteroides	t__Animal	s1__Leuconostoc mesenteroides
LS483321.22843.24379	d__Bacteria	p__Firmicutes	c__Bacilli	o__Lactobacillales	f__Streptococcaceae	g__Streptococcus	s__Streptococcus pyogenes	t__Animal	s1__Streptococcus pyogenes
KM495902.1.1491	d__Bacteria	p__Firmicutes	c__Bacilli	o__Lactobacillales	f__Lactobacillaceae	g__Levilactobacillus	s__Lactobacillus brevis	t__Animal	s1__Lactobacillus brevis
LS483381.19129.20673	d__Bacteria	p__Firmicutes	c__Bacilli	o__Lactobacillales	f__Streptococcaceae	g__Streptococcus	s__Streptococcus sobrinus	t__Animal	s1__Streptococcus sobrinus
JN411430.1.1312	d__Bacteria	p__Firmicutes	c__Bacilli	o__Bacillales	f__Bacillaceae	g__Bacillus	s__Bacillus megaterium	t__Animal	s1__Bacillus megaterium
LS483355.269081.270617	d__Bacteria	p__Firmicutes	c__Bacilli	o__Lactobacillales	f__Streptococcaceae	g__Streptococcus	s__Streptococcus pyogenes	t__Animal	s1__Streptococcus pyogenes
FN675759.1.1412	d__Bacteria	p__Firmicutes	c__Bacilli	o__Bacillales	f__Bacillaceae	g__Bacillus	s__Bacillus coagulans	t__Animal	s1__Bacillus coagulans
LS483327.16841.18377	d__Bacteria	p__Firmicutes	c__Bacilli	o__Lactobacillales	f__Streptococcaceae	g__Streptococcus	s__Streptococcus pyogenes	t__Animal	s1__Streptococcus pyogenes
KM507137.1.1447	d__Bacteria	p__Proteobacteria	c__Gammaproteobacteria	o__Pseudomonadales	f__Pseudomonadaceae	g__Pseudomonas	s__Pseudomonas koreensis	t__Animal	s1__Pseudomonas koreensis
LS483379.269786.271322	d__Bacteria	p__Firmicutes	c__Bacilli	o__Lactobacillales	f__Streptococcaceae	g__Streptococcus	s__Streptococcus pyogenes	t__Animal	s1__Streptococcus pyogenes
LS483358.1576186.1577715	d__Bacteria	p__Proteobacteria	c__Gammaproteobacteria	o__Enterobacterales	f__Pasteurellaceae	g__Actinobacillus	s__Actinobacillus pleuropneumoniae	t__Animal	s1__Actinobacillus pleuropneumoniae
LS483323.520872.522408	d__Bacteria	p__Firmicutes	c__Bacilli	o__Lactobacillales	f__Streptococcaceae	g__Streptococcus	s__Streptococcus pyogenes	t__Animal	s1__Streptococcus pyogenes
LS483356.84089.85625	d__Bacteria	p__Firmicutes	c__Bacilli	o__Lactobacillales	f__Streptococcaceae	g__Streptococcus	s__Streptococcus pyogenes	t__Animal	s1__Streptococcus pyogenes
MG550991.1.1458	d__Bacteria	p__Firmicutes	c__Bacilli	o__Lactobacillales	f__Lactobacillaceae	g__Leuconostoc	s__Leuconostoc pseudomesenteroides	t__Animal	s1__Leuconostoc pseudomesenteroides
CP013439.520048.521583	d__Bacteria	p__Proteobacteria	c__Gammaproteobacteria	o__Burkholderiales	f__Burkholderiaceae	g__Burkholderia-Caballeronia-Paraburkholderia	s__Burkholderia vietnamiensis	t__Animal	s1__Burkholderia vietnamiensis
FM999788.57908.59452	d__Bacteria	p__Proteobacteria	c__Gammaproteobacteria	o__Burkholderiales	f__Neisseriaceae	g__Neisseria	s__Neisseria meningitidis 8013	t__Animal	s1__Neisseria meningitidis
LS483329.79441.80977	d__Bacteria	p__Firmicutes	c__Bacilli	o__Lactobacillales	f__Streptococcaceae	g__Streptococcus	s__Streptococcus pyogenes	t__Animal	s1__Streptococcus pyogenes
CP013404.2667760.2669295	d__Bacteria	p__Proteobacteria	c__Gammaproteobacteria	o__Burkholderiales	f__Burkholderiaceae	g__Burkholderia-Caballeronia-Paraburkholderia	s__Burkholderia lata	t__Animal	s1__Burkholderia lata
LC310915.1.1436	d__Bacteria	p__Actinobacteriota	c__Actinobacteria	o__Micrococcales	f__Micrococcaceae	g__Kocuria	s__Kocuria rhizophila	t__Animal	s1__Kocuria rhizophila
LS483357.22843.24379	d__Bacteria	p__Firmicutes	c__Bacilli	o__Lactobacillales	f__Streptococcaceae	g__Streptococcus	s__Streptococcus pyogenes	t__Animal	s1__Streptococcus pyogenes
FN668941.390971.392473	d__Bacteria	p__Firmicutes	c__Clostridia	o__Peptostreptococcales-Tissierellales	f__Peptostreptococcaceae	g__Clostridioides	s__Clostridioides difficile BI1	t__Animal	s1__Clostridioides difficile
KF958186.1.1530	d__Bacteria	p__Proteobacteria	c__Gammaproteobacteria	o__Enterobacterales	f__Erwiniaceae	g__Pantoea	s__Pantoea vagans	t__Animal	s1__Pantoea vagans
AB200227.1.1405	d__Bacteria	p__Bacteroidota	c__Bacteroidia	o__Bacteroidales	f__Bacteroidaceae	g__Bacteroides	s__Bacteroides helcogenes	t__Animal	s1__Bacteroides helcogenes
JN175351.1.1415	d__Bacteria	p__Proteobacteria	c__Gammaproteobacteria	o__Burkholderiales	f__Neisseriaceae	g__Neisseria	s__Neisseria meningitidis	t__Animal	s1__Neisseria meningitidis
AB201300.1.1434	d__Bacteria	p__Actinobacteriota	c__Actinobacteria	o__Corynebacteriales	f__Nocardiaceae	g__Nocardia	s__Nocardia transvalensis	t__Animal	s1__Nocardia transvalensis
LS483383.101897.103431	d__Bacteria	p__Firmicutes	c__Bacilli	o__Lactobacillales	f__Streptococcaceae	g__Streptococcus	s__Streptococcus cristatus	t__Animal	s1__Streptococcus cristatus
LS483347.281059.282595	d__Bacteria	p__Firmicutes	c__Bacilli	o__Lactobacillales	f__Streptococcaceae	g__Streptococcus	s__Streptococcus pyogenes	t__Animal	s1__Streptococcus pyogenes
AB201303.1.1452	d__Bacteria	p__Actinobacteriota	c__Actinobacteria	o__Corynebacteriales	f__Nocardiaceae	g__Nocardia	s__Nocardia otitidiscaviarum	t__Animal	s1__Nocardia otitidiscaviarum
KM507126.1.1443	d__Bacteria	p__Proteobacteria	c__Gammaproteobacteria	o__Pseudomonadales	f__Pseudomonadaceae	g__Pseudomonas	s__Pseudomonas koreensis	t__Animal	s1__Pseudomonas koreensis
JN188410.1.1466	d__Bacteria	p__Proteobacteria	c__Gammaproteobacteria	o__Enterobacterales	f__Vibrionaceae	g__Vibrio	s__Vibrio alginolyticus	t__Animal	s1__Vibrio alginolyticus
LS483331.1329546.1331082	d__Bacteria	p__Firmicutes	c__Bacilli	o__Lactobacillales	f__Streptococcaceae	g__Streptococcus	s__Streptococcus pyogenes	t__Animal	s1__Streptococcus pyogenes
MG062798.1.1447	d__Bacteria	p__Proteobacteria	c__Gammaproteobacteria	o__Enterobacterales	f__Aeromonadaceae	g__Aeromonas	s__Aeromonas caviae	t__Animal	s1__Aeromonas caviae
KP324955.1.1507	d__Bacteria	p__Proteobacteria	c__Gammaproteobacteria	o__Pseudomonadales	f__Pseudomonadaceae	g__Pseudomonas	s__Pseudomonas mendocina	t__Animal	s1__Pseudomonas mendocina
AM900687.1.1436	d__Bacteria	p__Proteobacteria	c__Gammaproteobacteria	o__Pseudomonadales	f__Pseudomonadaceae	g__Pseudomonas	s__Pseudomonas trivialis	t__Animal	s1__Pseudomonas trivialis
LS483359.16840.18376	d__Bacteria	p__Firmicutes	c__Bacilli	o__Lactobacillales	f__Streptococcaceae	g__Streptococcus	s__Streptococcus pyogenes	t__Animal	s1__Streptococcus pyogenes
KF830707.1.1419	d__Bacteria	p__Proteobacteria	c__Gammaproteobacteria	o__Pseudomonadales	f__Pseudomonadaceae	g__Pseudomonas	s__Pseudomonas salegens	t__Animal	s1__Pseudomonas salegens
KM507141.1.1451	d__Bacteria	p__Proteobacteria	c__Gammaproteobacteria	o__Pseudomonadales	f__Pseudomonadaceae	g__Pseudomonas	s__Pseudomonas koreensis	t__Animal	s1__Pseudomonas koreensis
FN665654.2977507.2979009	d__Bacteria	p__Firmicutes	c__Clostridia	o__Peptostreptococcales-Tissierellales	f__Peptostreptococcaceae	g__Clostridioides	s__Clostridioides difficile 2007855	t__Animal	s1__Clostridioides difficile
FN667742.3726425.3727920	d__Bacteria	p__Proteobacteria	c__Gammaproteobacteria	o__Enterobacterales	f__Morganellaceae	g__Xenorhabdus	s__Xenorhabdus nematophila ATCC 19061	t__Animal	s1__Xenorhabdus nematophila
CP013437.513600.515135	d__Bacteria	p__Proteobacteria	c__Gammaproteobacteria	o__Burkholderiales	f__Burkholderiaceae	g__Burkholderia-Caballeronia-Paraburkholderia	s__Burkholderia latens	t__Animal	s1__Burkholderia latens
KY009933.1.1342	d__Bacteria	p__Proteobacteria	c__Gammaproteobacteria	o__Burkholderiales	f__Alcaligenaceae	g__Alcaligenes	s__Alcaligenes faecalis	t__Animal	s1__Alcaligenes faecalis
LS483358.281928.283457	d__Bacteria	p__Proteobacteria	c__Gammaproteobacteria	o__Enterobacterales	f__Pasteurellaceae	g__Actinobacillus	s__Actinobacillus pleuropneumoniae	t__Animal	s1__Actinobacillus pleuropneumoniae
AM774228.1.1451	d__Bacteria	p__Firmicutes	c__Bacilli	o__Lactobacillales	f__Streptococcaceae	g__Streptococcus	s__Streptococcus plurextorum	t__Animal	s1__Streptococcus plurextorum
LS483320.80831.82367	d__Bacteria	p__Firmicutes	c__Bacilli	o__Lactobacillales	f__Streptococcaceae	g__Streptococcus	s__Streptococcus pyogenes	t__Animal	s1__Streptococcus pyogenes
LS483374.1801178.1802711	d__Bacteria	p__Firmicutes	c__Bacilli	o__Lactobacillales	f__Streptococcaceae	g__Streptococcus	s__Streptococcus pneumoniae	t__Animal	s1__Streptococcus pneumoniae
LS483379.1243368.1244904	d__Bacteria	p__Firmicutes	c__Bacilli	o__Lactobacillales	f__Streptococcaceae	g__Streptococcus	s__Streptococcus pyogenes	t__Animal	s1__Streptococcus pyogenes
EU048540.1.1403	d__Bacteria	p__Actinobacteriota	c__Actinobacteria	o__Streptomycetales	f__Streptomycetaceae	g__Streptomyces	s__Streptomyces griseus	t__Animal	s1__Streptomyces griseus
LS483327.1246017.1247553	d__Bacteria	p__Firmicutes	c__Bacilli	o__Lactobacillales	f__Streptococcaceae	g__Streptococcus	s__Streptococcus pyogenes	t__Animal	s1__Streptococcus pyogenes
KF251106.1.1376	d__Bacteria	p__Actinobacteriota	c__Actinobacteria	o__Streptomycetales	f__Streptomycetaceae	g__Streptomyces	s__Streptomyces griseus	t__Animal	s1__Streptomyces griseus
LS483342.1794767.1796303	d__Bacteria	p__Firmicutes	c__Bacilli	o__Lactobacillales	f__Streptococcaceae	g__Streptococcus	s__Streptococcus agalactiae	t__Animal	s1__Streptococcus agalactiae
AB217603.1.1475	d__Bacteria	p__Actinobacteriota	c__Actinobacteria	o__Streptomycetales	f__Streptomycetaceae	g__Streptomyces	s__Streptomyces hygroscopicus	t__Animal	s1__Streptomyces hygroscopicus
LS483355.79460.80996	d__Bacteria	p__Firmicutes	c__Bacilli	o__Lactobacillales	f__Streptococcaceae	g__Streptococcus	s__Streptococcus pyogenes	t__Animal	s1__Streptococcus pyogenes
MG551152.1.1464	d__Bacteria	p__Firmicutes	c__Bacilli	o__Lactobacillales	f__Lactobacillaceae	g__Lactiplantibacillus	s__Lactobacillus plantarum	t__Animal	s1__Lactobacillus plantarum
LS483384.279841.281377	d__Bacteria	p__Firmicutes	c__Bacilli	o__Lactobacillales	f__Streptococcaceae	g__Streptococcus	s__Streptococcus pyogenes	t__Animal	s1__Streptococcus pyogenes
JN566018.1.1365	d__Bacteria	p__Actinobacteriota	c__Actinobacteria	o__Streptomycetales	f__Streptomycetaceae	g__Streptomyces	s__Streptomyces lydicus	t__Animal	s1__Streptomyces lydicus
LS483322.22842.24378	d__Bacteria	p__Firmicutes	c__Bacilli	o__Lactobacillales	f__Streptococcaceae	g__Streptococcus	s__Streptococcus pyogenes	t__Animal	s1__Streptococcus pyogenes
CP013439.2342766.2344301	d__Bacteria	p__Proteobacteria	c__Gammaproteobacteria	o__Burkholderiales	f__Burkholderiaceae	g__Burkholderia-Caballeronia-Paraburkholderia	s__Burkholderia vietnamiensis	t__Animal	s1__Burkholderia vietnamiensis
GQ979988.1.1386	d__Bacteria	p__Firmicutes	c__Bacilli	o__Bacillales	f__Planococcaceae	g__Lysinibacillus	s__Lysinibacillus sphaericus	t__Animal	s1__Lysinibacillus sphaericus
LS483375.2134976.2136520	d__Bacteria	p__Firmicutes	c__Bacilli	o__Lactobacillales	f__Streptococcaceae	g__Streptococcus	s__Streptococcus gordonii	t__Animal	s1__Streptococcus gordonii
LS483360.22843.24379	d__Bacteria	p__Firmicutes	c__Bacilli	o__Lactobacillales	f__Streptococcaceae	g__Streptococcus	s__Streptococcus pyogenes	t__Animal	s1__Streptococcus pyogenes
KR822426.1.1309	d__Bacteria	p__Proteobacteria	c__Alphaproteobacteria	o__Rhizobiales	f__Stappiaceae	g__Pannonibacter	s__Pannonibacter phragmitetus	t__Animal	s1__Pannonibacter phragmitetus
MG551174.1.1466	d__Bacteria	p__Firmicutes	c__Bacilli	o__Lactobacillales	f__Lactobacillaceae	g__Lactobacillus	s__Lactobacillus helveticus	t__Animal	s1__Lactobacillus helveticus
AB007997.1.1476	d__Bacteria	p__Proteobacteria	c__Gammaproteobacteria	o__Burkholderiales	f__Comamonadaceae	g__Comamonas	s__Comamonas testosteroni	t__Animal	s1__Comamonas testosteroni
LS483356.23929.25465	d__Bacteria	p__Firmicutes	c__Bacilli	o__Lactobacillales	f__Streptococcaceae	g__Streptococcus	s__Streptococcus pyogenes	t__Animal	s1__Streptococcus pyogenes
AY530294.1.1515	d__Bacteria	p__Firmicutes	c__Bacilli	o__Paenibacillales	f__Paenibacillaceae	g__Paenibacillus	s__Paenibacillus larvae	t__Animal	s1__Paenibacillus larvae
LS483335.16843.18379	d__Bacteria	p__Firmicutes	c__Bacilli	o__Lactobacillales	f__Streptococcaceae	g__Streptococcus	s__Streptococcus pyogenes	t__Animal	s1__Streptococcus pyogenes
KM495922.1.1498	d__Bacteria	p__Firmicutes	c__Bacilli	o__Lactobacillales	f__Lactobacillaceae	g__Levilactobacillus	s__Lactobacillus brevis	t__Animal	s1__Lactobacillus brevis
MG551249.1.1485	d__Bacteria	p__Firmicutes	c__Bacilli	o__Lactobacillales	f__Lactobacillaceae	g__Lacticaseibacillus	s__Lactobacillus casei	t__Animal	s1__Lactobacillus casei
LS483385.410053.411588	d__Bacteria	p__Firmicutes	c__Bacilli	o__Lactobacillales	f__Streptococcaceae	g__Streptococcus	s__Streptococcus sanguinis	t__Animal	s1__Streptococcus sanguinis
EU082175.1.1410	d__Bacteria	p__Proteobacteria	c__Gammaproteobacteria	o__Burkholderiales	f__Alcaligenaceae	g__Bordetella	s__Bordetella hinzii	t__Animal	s1__Bordetella hinzii
AB158278.1.1448	d__Bacteria	p__Actinobacteriota	c__Actinobacteria	o__Corynebacteriales	f__Nocardiaceae	g__Nocardia	s__Nocardia takedensis	t__Animal	s1__Nocardia takedensis
GQ853071.1.1439	d__Bacteria	p__Actinobacteriota	c__Actinobacteria	o__Corynebacteriales	f__Nocardiaceae	g__Nocardia	s__Nocardia vaccinii	t__Animal	s1__Nocardia vaccinii
AH004177.1.1447	d__Bacteria	p__Proteobacteria	c__Gammaproteobacteria	o__Burkholderiales	f__Burkholderiaceae	g__Ralstonia	s__Ralstonia pickettii	t__Animal	s1__Ralstonia pickettii
LS483355.22843.24380	d__Bacteria	p__Firmicutes	c__Bacilli	o__Lactobacillales	f__Streptococcaceae	g__Streptococcus	s__Streptococcus pyogenes	t__Animal	s1__Streptococcus pyogenes
KF956381.1.1454	d__Bacteria	p__Proteobacteria	c__Gammaproteobacteria	o__Enterobacterales	f__Vibrionaceae	g__Photobacterium	s__Photobacterium damselae subsp. piscicida (causative agent of fish	t__Animal	s1__Photobacterium damselae
FN668375.4232595.4234095	d__Bacteria	p__Firmicutes	c__Clostridia	o__Peptostreptococcales-Tissierellales	f__Peptostreptococcaceae	g__Clostridioides	s__Clostridioides difficile M68	t__Animal	s1__Clostridioides difficile
CP013362.491256.492791	d__Bacteria	p__Proteobacteria	c__Gammaproteobacteria	o__Burkholderiales	f__Burkholderiaceae	g__Burkholderia-Caballeronia-Paraburkholderia	s__Burkholderia diffusa	t__Animal	s1__Burkholderia diffusa
LS483357.16842.18378	d__Bacteria	p__Firmicutes	c__Bacilli	o__Lactobacillales	f__Streptococcaceae	g__Streptococcus	s__Streptococcus pyogenes	t__Animal	s1__Streptococcus pyogenes
FN665653.139727.141229	d__Bacteria	p__Firmicutes	c__Clostridia	o__Peptostreptococcales-Tissierellales	f__Peptostreptococcaceae	g__Clostridioides	s__Clostridioides difficile M120	t__Animal	s1__Clostridioides difficile
GU361834.1.1483	d__Bacteria	p__Actinobacteriota	c__Actinobacteria	o__Bifidobacteriales	f__Bifidobacteriaceae	g__Bifidobacterium	s__Bifidobacterium thermophilum	t__Animal	s1__Bifidobacterium thermophilum
LS483379.16843.18379	d__Bacteria	p__Firmicutes	c__Bacilli	o__Lactobacillales	f__Streptococcaceae	g__Streptococcus	s__Streptococcus pyogenes	t__Animal	s1__Streptococcus pyogenes
EU091336.1.1519	d__Bacteria	p__Proteobacteria	c__Gammaproteobacteria	o__Enterobacterales	f__Vibrionaceae	g__Vibrio	s__Vibrio splendidus	t__Animal	s1__Vibrio splendidus
LS483386.16842.18378	d__Bacteria	p__Firmicutes	c__Bacilli	o__Lactobacillales	f__Streptococcaceae	g__Streptococcus	s__Streptococcus pyogenes	t__Animal	s1__Streptococcus pyogenes
AB504948.1.1460	d__Bacteria	p__Proteobacteria	c__Gammaproteobacteria	o__Burkholderiales	f__Rhodocyclaceae	g__Candidatus Accumulibacter	s__uncultured bacterium	t__Animal	s1__uncultured bacterium
LS483356.17928.19464	d__Bacteria	p__Firmicutes	c__Bacilli	o__Lactobacillales	f__Streptococcaceae	g__Streptococcus	s__Streptococcus pyogenes	t__Animal	s1__Streptococcus pyogenes
MG551251.1.1485	d__Bacteria	p__Firmicutes	c__Bacilli	o__Lactobacillales	f__Lactobacillaceae	g__Lacticaseibacillus	s__Lactobacillus paracasei	t__Animal	s1__Lactobacillus paracasei
FN668743.1.1368	d__Bacteria	p__Actinobacteriota	c__Actinobacteria	o__Corynebacteriales	f__Corynebacteriaceae	g__Corynebacterium	s__Corynebacterium amycolatum	t__Animal	s1__Corynebacterium amycolatum
AM933374.1.1485	d__Bacteria	p__Campylobacterota	c__Campylobacteria	o__Campylobacterales	f__Campylobacteraceae	g__Campylobacter	s__Campylobacter subantarcticus	t__Animal	s1__Campylobacter subantarcticus
KY027192.1.1280	d__Bacteria	p__Proteobacteria	c__Gammaproteobacteria	o__Enterobacterales	f__Erwiniaceae	g__Pantoea	s__Enterobacteriaceae bacterium	t__Animal	s1__Enterobacteriaceae bacterium
AB200229.1.1461	d__Bacteria	p__Bacteroidota	c__Bacteroidia	o__Bacteroidales	f__Bacteroidaceae	g__Bacteroides	s__Bacteroides pyogenes	t__Animal	s1__Bacteroides pyogenes
KC764967.1.1421	d__Bacteria	p__Actinobacteriota	c__Actinobacteria	o__Micrococcales	f__Microbacteriaceae	g__Microbacterium	s__Microbacterium testaceum	t__Animal	s1__Microbacterium testaceum
EU082154.1.1417	d__Bacteria	p__Proteobacteria	c__Gammaproteobacteria	o__Burkholderiales	f__Alcaligenaceae	g__Bordetella	s__Bordetella petrii	t__Animal	s1__Bordetella petrii
KC798054.1.1488	d__Bacteria	p__Actinobacteriota	c__Actinobacteria	o__Streptomycetales	f__Streptomycetaceae	g__Streptomyces	s__Streptomyces somaliensis	t__Animal	s1__Streptomyces somaliensis
LS483358.69161.70690	d__Bacteria	p__Proteobacteria	c__Gammaproteobacteria	o__Enterobacterales	f__Pasteurellaceae	g__Actinobacillus	s__Actinobacillus pleuropneumoniae	t__Animal	s1__Actinobacillus pleuropneumoniae
CP013439.43381.44916	d__Bacteria	p__Proteobacteria	c__Gammaproteobacteria	o__Burkholderiales	f__Burkholderiaceae	g__Burkholderia-Caballeronia-Paraburkholderia	s__Burkholderia vietnamiensis	t__Animal	s1__Burkholderia vietnamiensis
LS483383.16101.17635	d__Bacteria	p__Firmicutes	c__Bacilli	o__Lactobacillales	f__Streptococcaceae	g__Streptococcus	s__Streptococcus cristatus	t__Animal	s1__Streptococcus cristatus
EU082166.1.1416	d__Bacteria	p__Proteobacteria	c__Gammaproteobacteria	o__Burkholderiales	f__Alcaligenaceae	g__Bordetella	s__Bordetella hinzii	t__Animal	s1__Bordetella hinzii
JN411290.1.1348	d__Bacteria	p__Firmicutes	c__Bacilli	o__Bacillales	f__Bacillaceae	g__Bacillus	s__Bacillus megaterium	t__Animal	s1__Bacillus megaterium
KC759142.1.1540	d__Bacteria	p__Firmicutes	c__Bacilli	o__Bacillales	f__Planococcaceae	g__Lysinibacillus	s__Lysinibacillus sphaericus	t__Animal	s1__Lysinibacillus sphaericus
LS483338.79740.81276	d__Bacteria	p__Firmicutes	c__Bacilli	o__Lactobacillales	f__Streptococcaceae	g__Streptococcus	s__Streptococcus pyogenes	t__Animal	s1__Streptococcus pyogenes
LS483384.532019.533555	d__Bacteria	p__Firmicutes	c__Bacilli	o__Lactobacillales	f__Streptococcaceae	g__Streptococcus	s__Streptococcus pyogenes	t__Animal	s1__Streptococcus pyogenes
LN906634.685761.687331	d__Bacteria	p__Firmicutes	c__Bacilli	o__Lactobacillales	f__Lactobacillaceae	g__Limosilactobacillus	s__Lactobacillus reuteri	t__Animal	s1__Lactobacillus reuteri
FN668941.154793.156295	d__Bacteria	p__Firmicutes	c__Clostridia	o__Peptostreptococcales-Tissierellales	f__Peptostreptococcaceae	g__Clostridioides	s__Clostridioides difficile BI1	t__Animal	s1__Clostridioides difficile
LS483374.15158.16691	d__Bacteria	p__Firmicutes	c__Bacilli	o__Lactobacillales	f__Streptococcaceae	g__Streptococcus	s__Streptococcus pneumoniae	t__Animal	s1__Streptococcus pneumoniae
LS483347.79868.81404	d__Bacteria	p__Firmicutes	c__Bacilli	o__Lactobacillales	f__Streptococcaceae	g__Streptococcus	s__Streptococcus pyogenes	t__Animal	s1__Streptococcus pyogenes
DQ979376.1.1433	d__Bacteria	p__Proteobacteria	c__Alphaproteobacteria	o__Caulobacterales	f__Caulobacteraceae	g__Brevundimonas	s__Brevundimonas diminuta	t__Animal	s1__Brevundimonas diminuta
JN188404.1.1457	d__Bacteria	p__Proteobacteria	c__Gammaproteobacteria	o__Enterobacterales	f__Vibrionaceae	g__Vibrio	s__Vibrio alginolyticus	t__Animal	s1__Vibrio alginolyticus
AB162798.1.1457	d__Bacteria	p__Actinobacteriota	c__Actinobacteria	o__Corynebacteriales	f__Nocardiaceae	g__Nocardia	s__Nocardia asiatica	t__Animal	s1__Nocardia asiatica
CP013411.1584221.1585760	d__Bacteria	p__Proteobacteria	c__Gammaproteobacteria	o__Burkholderiales	f__Burkholderiaceae	g__Burkholderia-Caballeronia-Paraburkholderia	s__Burkholderia thailandensis	t__Animal	s1__Burkholderia thailandensis
AM902716.3502452.3503937	d__Bacteria	p__Proteobacteria	c__Gammaproteobacteria	o__Burkholderiales	f__Alcaligenaceae	g__Bordetella	s__Bordetella petrii	t__Animal	s1__Bordetella petrii
EU074828.1.1449	d__Bacteria	p__Firmicutes	c__Bacilli	o__Lactobacillales	f__Lactobacillaceae	g__Lactiplantibacillus	s__Lactobacillus plantarum	t__Animal	s1__Lactobacillus plantarum
FM252031.326620.328163	d__Bacteria	p__Firmicutes	c__Bacilli	o__Lactobacillales	f__Streptococcaceae	g__Streptococcus	s__Streptococcus suis SC84	t__Animal	s1__Streptococcus suis
CP013406.3001825.3003360	d__Bacteria	p__Proteobacteria	c__Gammaproteobacteria	o__Burkholderiales	f__Burkholderiaceae	g__Burkholderia-Caballeronia-Paraburkholderia	s__Burkholderia lata	t__Animal	s1__Burkholderia lata
LS483360.16842.18378	d__Bacteria	p__Firmicutes	c__Bacilli	o__Lactobacillales	f__Streptococcaceae	g__Streptococcus	s__Streptococcus pyogenes	t__Animal	s1__Streptococcus pyogenes
MG551126.1.1463	d__Bacteria	p__Firmicutes	c__Bacilli	o__Lactobacillales	f__Lactobacillaceae	g__Lactobacillus	s__Lactobacillus helveticus	t__Animal	s1__Lactobacillus helveticus
JX041939.1.1498	d__Bacteria	p__Firmicutes	c__Bacilli	o__Lactobacillales	f__Lactobacillaceae	g__Pediococcus	s__Pediococcus pentosaceus	t__Animal	s1__Pediococcus pentosaceus
MG193749.1.1240	d__Bacteria	p__Proteobacteria	c__Gammaproteobacteria	o__Enterobacterales	f__Erwiniaceae	g__Pantoea	s__Pantoea vagans	t__Animal	s1__Pantoea vagans
AB231159.1.1430	d__Bacteria	p__Proteobacteria	c__Gammaproteobacteria	o__Burkholderiales	f__Comamonadaceae	g__Delftia	s__Delftia acidovorans	t__Animal	s1__Delftia acidovorans
AF550655.1.1415	d__Bacteria	p__Campylobacterota	c__Campylobacteria	o__Campylobacterales	f__Campylobacteraceae	g__Campylobacter	s__Campylobacter showae	t__Animal	s1__Campylobacter showae
LS483384.22844.24380	d__Bacteria	p__Firmicutes	c__Bacilli	o__Lactobacillales	f__Streptococcaceae	g__Streptococcus	s__Streptococcus pyogenes	t__Animal	s1__Streptococcus pyogenes
LS483333.1525310.1526846	d__Bacteria	p__Firmicutes	c__Bacilli	o__Lactobacillales	f__Streptococcaceae	g__Streptococcus	s__Streptococcus pyogenes	t__Animal	s1__Streptococcus pyogenes
LC155901.1.1496	d__Bacteria	p__Firmicutes	c__Bacilli	o__Lactobacillales	f__Lactobacillaceae	g__Lactiplantibacillus	s__Lactobacillus plantarum	t__Animal	s1__Lactobacillus plantarum
CP013435.216609.218144	d__Bacteria	p__Proteobacteria	c__Gammaproteobacteria	o__Burkholderiales	f__Burkholderiaceae	g__Burkholderia-Caballeronia-Paraburkholderia	s__Burkholderia latens	t__Animal	s1__Burkholderia latens
LS483385.16177.17712	d__Bacteria	p__Firmicutes	c__Bacilli	o__Lactobacillales	f__Streptococcaceae	g__Streptococcus	s__Streptococcus sanguinis	t__Animal	s1__Streptococcus sanguinis
LS483388.413908.415444	d__Bacteria	p__Firmicutes	c__Bacilli	o__Lactobacillales	f__Streptococcaceae	g__Streptococcus	s__Streptococcus porcinus	t__Animal	s1__Streptococcus porcinus
AF550636.1.1647	d__Bacteria	p__Campylobacterota	c__Campylobacteria	o__Campylobacterales	f__Campylobacteraceae	g__Campylobacter	s__Campylobacter sputorum	t__Animal	s1__Campylobacter sputorum
GU361827.1.1480	d__Bacteria	p__Actinobacteriota	c__Actinobacteria	o__Bifidobacteriales	f__Bifidobacteriaceae	g__Bifidobacterium	s__Bifidobacterium pseudocatenulatum	t__Animal	s1__Bifidobacterium pseudocatenulatum
LS483334.1571535.1573071	d__Bacteria	p__Firmicutes	c__Bacilli	o__Lactobacillales	f__Streptococcaceae	g__Streptococcus	s__Streptococcus pyogenes	t__Animal	s1__Streptococcus pyogenes
LS483329.282044.283580	d__Bacteria	p__Firmicutes	c__Bacilli	o__Lactobacillales	f__Streptococcaceae	g__Streptococcus	s__Streptococcus pyogenes	t__Animal	s1__Streptococcus pyogenes
LS483378.194843.196387	d__Bacteria	p__Firmicutes	c__Bacilli	o__Lactobacillales	f__Streptococcaceae	g__Streptococcus	s__Streptococcus sobrinus	t__Animal	s1__Streptococcus sobrinus
AB236926.4846.6393	d__Bacteria	p__Firmicutes	c__Bacilli	o__Lactobacillales	f__Streptococcaceae	g__Streptococcus	s__Streptococcus anginosus	t__Animal	s1__Streptococcus anginosus
LS483389.268574.270110	d__Bacteria	p__Firmicutes	c__Bacilli	o__Lactobacillales	f__Streptococcaceae	g__Streptococcus	s__Streptococcus pyogenes	t__Animal	s1__Streptococcus pyogenes
JN555614.1.1390	d__Bacteria	p__Proteobacteria	c__Gammaproteobacteria	o__Enterobacterales	f__Hafniaceae	g__Edwardsiella	s__Edwardsiella tarda	t__Animal	s1__Edwardsiella tarda
LS483331.1580340.1581876	d__Bacteria	p__Firmicutes	c__Bacilli	o__Lactobacillales	f__Streptococcaceae	g__Streptococcus	s__Streptococcus pyogenes	t__Animal	s1__Streptococcus pyogenes
MG551250.1.1480	d__Bacteria	p__Firmicutes	c__Bacilli	o__Lactobacillales	f__Lactobacillaceae	g__Lacticaseibacillus	s__Lactobacillus paracasei	t__Animal	s1__Lactobacillus paracasei
HQ694830.1.1446	d__Bacteria	p__Proteobacteria	c__Gammaproteobacteria	o__Enterobacterales	f__Vibrionaceae	g__Vibrio	s__Vibrio parahaemolyticus	t__Animal	s1__Vibrio parahaemolyticus
KM495945.1.1481	d__Bacteria	p__Firmicutes	c__Bacilli	o__Lactobacillales	f__Enterococcaceae	g__Enterococcus	s__Enterococcus faecium	t__Animal	s1__Enterococcus faecium
KC759141.1.1455	d__Bacteria	p__Proteobacteria	c__Gammaproteobacteria	o__Enterobacterales	f__Enterobacteriaceae	g__Enterobacter	s__Enterobacter hormaechei	t__Animal	s1__Enterobacter hormaechei
AM933508.1.1437	d__Bacteria	p__Proteobacteria	c__Gammaproteobacteria	o__Pseudomonadales	f__Pseudomonadaceae	g__Pseudomonas	s__Pseudomonas antarctica	t__Animal	s1__Pseudomonas antarctica
AB194068.1.1480	d__Bacteria	p__Proteobacteria	c__Gammaproteobacteria	o__Francisellales	f__Francisellaceae	g__Francisella	s__Francisella noatunensis subsp. orientalis	t__Animal	s1__Francisella noatunensis
KM594397.1.1346	d__Bacteria	p__Proteobacteria	c__Gammaproteobacteria	o__Pseudomonadales	f__Pseudomonadaceae	g__Pseudomonas	s__Pseudomonas citronellolis	t__Animal	s1__Pseudomonas citronellolis
HQ703889.1.1468	d__Bacteria	p__Firmicutes	c__Bacilli	o__Bacillales	f__Bacillaceae	g__Bacillus	s__Bacillus megaterium	t__Animal	s1__Bacillus megaterium
LS483379.79741.81277	d__Bacteria	p__Firmicutes	c__Bacilli	o__Lactobacillales	f__Streptococcaceae	g__Streptococcus	s__Streptococcus pyogenes	t__Animal	s1__Streptococcus pyogenes
GQ867152.1.1242	d__Bacteria	p__Campylobacterota	c__Campylobacteria	o__Campylobacterales	f__Helicobacteraceae	g__Helicobacter	s__Helicobacter fennelliae	t__Animal	s1__Helicobacter fennelliae
KY646010.1.1474	d__Bacteria	p__Proteobacteria	c__Gammaproteobacteria	o__Pseudomonadales	f__Pseudomonadaceae	g__Pseudomonas	s__Pseudomonas chlororaphis	t__Animal	s1__Pseudomonas chlororaphis
LS483390.1794555.1796088	d__Bacteria	p__Firmicutes	c__Bacilli	o__Lactobacillales	f__Streptococcaceae	g__Streptococcus	s__Streptococcus pneumoniae	t__Animal	s1__Streptococcus pneumoniae
MG807431.1.1499	d__Bacteria	p__Proteobacteria	c__Gammaproteobacteria	o__Burkholderiales	f__Alcaligenaceae	g__Alcaligenes	s__Alcaligenes faecalis	t__Animal	s1__Alcaligenes faecalis
LN898138.1.1360	d__Bacteria	p__Proteobacteria	c__Gammaproteobacteria	o__Pseudomonadales	f__Pseudomonadaceae	g__Pseudomonas	s__Pseudomonas chlororaphis subsp. aurantiaca	t__Animal	s1__Pseudomonas chlororaphis
AB233333.1.1454	d__Bacteria	p__Firmicutes	c__Bacilli	o__Staphylococcales	f__Staphylococcaceae	g__Staphylococcus	s__Staphylococcus lutrae	t__Animal	s1__Staphylococcus lutrae
FN667742.246305.247801	d__Bacteria	p__Proteobacteria	c__Gammaproteobacteria	o__Enterobacterales	f__Morganellaceae	g__Xenorhabdus	s__Xenorhabdus nematophila ATCC 19061	t__Animal	s1__Xenorhabdus nematophila
LS483369.1117413.1118941	d__Bacteria	p__Proteobacteria	c__Gammaproteobacteria	o__Burkholderiales	f__Neisseriaceae	g__Neisseria	s__Neisseria cinerea	t__Animal	s1__Neisseria cinerea
JN175352.1.1427	d__Bacteria	p__Proteobacteria	c__Gammaproteobacteria	o__Burkholderiales	f__Neisseriaceae	g__Neisseria	s__Morococcus cerebrosus	t__Animal	s1__Morococcus cerebrosus
KY027178.1.1293	d__Bacteria	p__Proteobacteria	c__Gammaproteobacteria	o__Enterobacterales	f__Enterobacteriaceae	g__Enterobacter	s__Enterobacter kobei	t__Animal	s1__Enterobacter kobei
LS483388.1583497.1585033	d__Bacteria	p__Firmicutes	c__Bacilli	o__Lactobacillales	f__Streptococcaceae	g__Streptococcus	s__Streptococcus porcinus	t__Animal	s1__Streptococcus porcinus
JX048287.1.1404	d__Bacteria	p__Bacteroidota	c__Bacteroidia	o__Bacteroidales	f__Bacteroidaceae	g__Bacteroides	s__Bacteroides vulgatus	t__Animal	s1__Bacteroides vulgatus
GU361813.1.1480	d__Bacteria	p__Actinobacteriota	c__Actinobacteria	o__Bifidobacteriales	f__Bifidobacteriaceae	g__Bifidobacterium	s__Bifidobacterium bifidum	t__Animal	s1__Bifidobacterium bifidum
EU047701.1.1449	d__Bacteria	p__Proteobacteria	c__Gammaproteobacteria	o__Enterobacterales	f__Enterobacteriaceae	g__Enterobacter	s__Klebsiella aerogenes	t__Animal	s1__Klebsiella aerogenes
AB201302.1.1489	d__Bacteria	p__Actinobacteriota	c__Actinobacteria	o__Corynebacteriales	f__Nocardiaceae	g__Nocardia	s__Nocardia transvalensis	t__Animal	s1__Nocardia transvalensis
JN227787.1.1460	d__Bacteria	p__Proteobacteria	c__Gammaproteobacteria	o__Enterobacterales	f__Pasteurellaceae	g__Haemophilus	s__Haemophilus influenzae	t__Animal	s1__Haemophilus influenzae
MG548345.1.1416	d__Bacteria	p__Proteobacteria	c__Gammaproteobacteria	o__Enterobacterales	f__Vibrionaceae	g__Vibrio	s__Vibrio parahaemolyticus	t__Animal	s1__Vibrio parahaemolyticus
EU082170.1.1387	d__Bacteria	p__Proteobacteria	c__Gammaproteobacteria	o__Burkholderiales	f__Alcaligenaceae	g__Bordetella	s__Bordetella hinzii	t__Animal	s1__Bordetella hinzii
LC333997.1.1462	d__Bacteria	p__Firmicutes	c__Bacilli	o__Bacillales	f__Bacillaceae	g__Bacillus	s__Bacillus megaterium	t__Animal	s1__Bacillus megaterium
LS483381.193975.195519	d__Bacteria	p__Firmicutes	c__Bacilli	o__Lactobacillales	f__Streptococcaceae	g__Streptococcus	s__Streptococcus sobrinus	t__Animal	s1__Streptococcus sobrinus
LN907827.3499275.3500804	d__Bacteria	p__Proteobacteria	c__Gammaproteobacteria	o__Enterobacterales	f__Erwiniaceae	g__Pantoea	s__Erwinia gerundensis	t__Animal	s1__Erwinia gerundensis
JN188417.1.1468	d__Bacteria	p__Proteobacteria	c__Gammaproteobacteria	o__Enterobacterales	f__Vibrionaceae	g__Vibrio	s__Vibrio parahaemolyticus	t__Animal	s1__Vibrio parahaemolyticus
GU326246.1.1426	d__Bacteria	p__Firmicutes	c__Bacilli	o__Lactobacillales	f__Streptococcaceae	g__Streptococcus	s__Streptococcus pneumoniae	t__Animal	s1__Streptococcus pneumoniae
LS483389.517911.519447	d__Bacteria	p__Firmicutes	c__Bacilli	o__Lactobacillales	f__Streptococcaceae	g__Streptococcus	s__Streptococcus pyogenes	t__Animal	s1__Streptococcus pyogenes
MG550995.1.1467	d__Bacteria	p__Firmicutes	c__Bacilli	o__Lactobacillales	f__Lactobacillaceae	g__Lactobacillus	s__Lactobacillus helveticus	t__Animal	s1__Lactobacillus helveticus
LS483342.90827.92363	d__Bacteria	p__Firmicutes	c__Bacilli	o__Lactobacillales	f__Streptococcaceae	g__Streptococcus	s__Streptococcus agalactiae	t__Animal	s1__Streptococcus agalactiae
EU082158.1.1418	d__Bacteria	p__Proteobacteria	c__Gammaproteobacteria	o__Burkholderiales	f__Alcaligenaceae	g__Bordetella	s__Bordetella petrii	t__Animal	s1__Bordetella petrii
KY783377.1.1455	d__Bacteria	p__Proteobacteria	c__Gammaproteobacteria	o__Pseudomonadales	f__Pseudomonadaceae	g__Pseudomonas	s__Pseudomonas simiae	t__Animal	s1__Pseudomonas simiae
AF550650.1.1555	d__Bacteria	p__Campylobacterota	c__Campylobacteria	o__Campylobacterales	f__Campylobacteraceae	g__Campylobacter	s__Campylobacter curvus	t__Animal	s1__Campylobacter curvus
LS483343.269383.270927	d__Bacteria	p__Firmicutes	c__Bacilli	o__Lactobacillales	f__Streptococcaceae	g__Streptococcus	s__Streptococcus ferus	t__Animal	s1__Streptococcus ferus
KX817288.1.1480	d__Bacteria	p__Proteobacteria	c__Gammaproteobacteria	o__Enterobacterales	f__Shewanellaceae	g__Shewanella	s__Shewanella putrefaciens	t__Animal	s1__Shewanella putrefaciens
HQ703921.1.1415	d__Bacteria	p__Proteobacteria	c__Gammaproteobacteria	o__Burkholderiales	f__Alcaligenaceae	g__Alcaligenes	s__Alcaligenes faecalis	t__Animal	s1__Alcaligenes faecalis
AM884177.156021.157570	d__Bacteria	p__Verrucomicrobiota	c__Chlamydiae	o__Chlamydiales	f__Chlamydiaceae	g__Chlamydia	s__Chlamydia trachomatis L2b/UCH-1/proctitis	t__Animal	s1__Chlamydia trachomatis
EU074830.1.1469	d__Bacteria	p__Firmicutes	c__Bacilli	o__Lactobacillales	f__Lactobacillaceae	g__Lactiplantibacillus	s__Lactobacillus plantarum	t__Animal	s1__Lactobacillus plantarum
LS483390.1856480.1858013	d__Bacteria	p__Firmicutes	c__Bacilli	o__Lactobacillales	f__Streptococcaceae	g__Streptococcus	s__Streptococcus pneumoniae	t__Animal	s1__Streptococcus pneumoniae
FM954972.590988.592535	d__Bacteria	p__Proteobacteria	c__Gammaproteobacteria	o__Enterobacterales	f__Vibrionaceae	g__Vibrio	s__Vibrio tasmaniensis LGP32	t__Animal	s1__Vibrio tasmaniensis
MG551243.1.1475	d__Bacteria	p__Firmicutes	c__Bacilli	o__Lactobacillales	f__Lactobacillaceae	g__Lactiplantibacillus	s__Lactobacillus plantarum	t__Animal	s1__Lactobacillus plantarum
LC336438.1.1276	d__Bacteria	p__Firmicutes	c__Bacilli	o__Lactobacillales	f__Lactobacillaceae	g__Pediococcus	s__Pediococcus pentosaceus	t__Animal	s1__Pediococcus pentosaceus
KY646019.1.1529	d__Bacteria	p__Proteobacteria	c__Gammaproteobacteria	o__Pseudomonadales	f__Pseudomonadaceae	g__Pseudomonas	s__Pseudomonas poae	t__Animal	s1__Pseudomonas poae
HM347065.1.1382	d__Bacteria	p__Fusobacteriota	c__Fusobacteriia	o__Fusobacteriales	f__Fusobacteriaceae	g__Fusobacterium	s__Fusobacterium nucleatum subsp. animalis	t__Animal	s1__Fusobacterium nucleatum
AB211227.1.1503	d__Bacteria	p__Proteobacteria	c__Gammaproteobacteria	o__Enterobacterales	f__Aeromonadaceae	g__Aeromonas	s__Aeromonas salmonicida	t__Animal	s1__Aeromonas salmonicida
MG551749.1.1353	d__Bacteria	p__Proteobacteria	c__Gammaproteobacteria	o__Burkholderiales	f__Comamonadaceae	g__Comamonas	s__Comamonas testosteroni	t__Animal	s1__Comamonas testosteroni
LS483378.19101.20645	d__Bacteria	p__Firmicutes	c__Bacilli	o__Lactobacillales	f__Streptococcaceae	g__Streptococcus	s__Streptococcus sobrinus	t__Animal	s1__Streptococcus sobrinus
HM347074.1.1380	d__Bacteria	p__Fusobacteriota	c__Fusobacteriia	o__Fusobacteriales	f__Fusobacteriaceae	g__Fusobacterium	s__Fusobacterium nucleatum subsp. polymorphum ATCC 10953	t__Animal	s1__Fusobacterium nucleatum
CP013441.897481.899016	d__Bacteria	p__Proteobacteria	c__Gammaproteobacteria	o__Burkholderiales	f__Burkholderiaceae	g__Burkholderia-Caballeronia-Paraburkholderia	s__Burkholderia vietnamiensis	t__Animal	s1__Burkholderia vietnamiensis
JX073558.1.1411	d__Bacteria	p__Firmicutes	c__Clostridia	o__Peptostreptococcales-Tissierellales	f__Peptostreptococcaceae	g__Paraclostridium	s__Clostridioides difficile	t__Animal	s1__Clostridioides difficile
HM246725.1.1434	d__Bacteria	p__Actinobacteriota	c__Actinobacteria	o__Actinomycetales	f__Actinomycetaceae	g__Trueperella	s__Trueperella pyogenes	t__Animal	s1__Trueperella pyogenes
HQ335006.1.1414	d__Bacteria	p__Firmicutes	c__Bacilli	o__Lactobacillales	f__Streptococcaceae	g__Streptococcus	s__Streptococcus hongkongensis	t__Animal	s1__Streptococcus hongkongensis
LS483389.16844.18380	d__Bacteria	p__Firmicutes	c__Bacilli	o__Lactobacillales	f__Streptococcaceae	g__Streptococcus	s__Streptococcus pyogenes	t__Animal	s1__Streptococcus pyogenes
LN908213.9618.11117	d__Bacteria	p__Firmicutes	c__Clostridia	o__Clostridiales	f__Clostridiaceae	g__Clostridium sensu stricto 1	s__Clostridium beijerinckii	t__Animal	s1__Clostridium beijerinckii
GU299081.1.1480	d__Bacteria	p__Firmicutes	c__Bacilli	o__Lactobacillales	f__Lactobacillaceae	g__Lactiplantibacillus	s__Lactobacillus plantarum	t__Animal	s1__Lactobacillus plantarum
AF550661.1.1415	d__Bacteria	p__Campylobacterota	c__Campylobacteria	o__Campylobacterales	f__Campylobacteraceae	g__Campylobacter	s__Campylobacter mucosalis	t__Animal	s1__Campylobacter mucosalis
LN908213.4864974.4866475	d__Bacteria	p__Firmicutes	c__Clostridia	o__Clostridiales	f__Clostridiaceae	g__Clostridium sensu stricto 1	s__Clostridium beijerinckii	t__Animal	s1__Clostridium beijerinckii
LS483384.79740.81276	d__Bacteria	p__Firmicutes	c__Bacilli	o__Lactobacillales	f__Streptococcaceae	g__Streptococcus	s__Streptococcus pyogenes	t__Animal	s1__Streptococcus pyogenes
LS483338.254883.256419	d__Bacteria	p__Firmicutes	c__Bacilli	o__Lactobacillales	f__Streptococcaceae	g__Streptococcus	s__Streptococcus pyogenes	t__Animal	s1__Streptococcus pyogenes
KY027167.1.1297	d__Bacteria	p__Proteobacteria	c__Gammaproteobacteria	o__Enterobacterales	f__Erwiniaceae	g__Pantoea	s__Enterobacteriaceae bacterium	t__Animal	s1__Enterobacteriaceae bacterium
MG551088.1.1471	d__Bacteria	p__Firmicutes	c__Bacilli	o__Lactobacillales	f__Lactobacillaceae	g__Lactobacillus	s__Lactobacillus helveticus	t__Animal	s1__Lactobacillus helveticus
AB174819.1.1281	d__Bacteria	p__Proteobacteria	c__Gammaproteobacteria	o__Enterobacterales	f__Enterobacteriaceae	g__Enterobacter	s__Enterobacteriaceae bacterium RR45	t__Animal	s1__Enterobacteriaceae bacterium
AY551999.1.1482	d__Bacteria	p__Proteobacteria	c__Gammaproteobacteria	o__Burkholderiales	f__Neisseriaceae	g__Kingella	s__Kingella kingae	t__Animal	s1__Kingella kingae
JN566022.1.1373	d__Bacteria	p__Actinobacteriota	c__Actinobacteria	o__Streptomycetales	f__Streptomycetaceae	g__Streptomyces	s__Streptomyces albulus	t__Animal	s1__Streptomyces albulus
AB236695.1.1459	d__Bacteria	p__Firmicutes	c__Bacilli	o__Lactobacillales	f__Enterococcaceae	g__Enterococcus	s__Enterococcus faecium	t__Animal	s1__Enterococcus faecium
EU082136.1.1406	d__Bacteria	p__Proteobacteria	c__Gammaproteobacteria	o__Burkholderiales	f__Alcaligenaceae	g__Bordetella	s__Bordetella hinzii	t__Animal	s1__Bordetella hinzii
GU045378.1.1475	d__Bacteria	p__Firmicutes	c__Bacilli	o__Lactobacillales	f__Streptococcaceae	g__Streptococcus	s__Streptococcus oralis	t__Animal	s1__Streptococcus oralis
LS483347.16844.18380	d__Bacteria	p__Firmicutes	c__Bacilli	o__Lactobacillales	f__Streptococcaceae	g__Streptococcus	s__Streptococcus pyogenes	t__Animal	s1__Streptococcus pyogenes
LS483364.2202856.2204391	d__Bacteria	p__Firmicutes	c__Bacilli	o__Lactobacillales	f__Streptococcaceae	g__Streptococcus	s__Streptococcus sanguinis	t__Animal	s1__Streptococcus sanguinis
KT124555.1.1426	d__Bacteria	p__Firmicutes	c__Bacilli	o__Lactobacillales	f__Lactobacillaceae	g__Leuconostoc	s__Leuconostoc lactis	t__Animal	s1__Leuconostoc lactis
KM507148.1.1456	d__Bacteria	p__Proteobacteria	c__Gammaproteobacteria	o__Pseudomonadales	f__Pseudomonadaceae	g__Pseudomonas	s__Pseudomonas koreensis	t__Animal	s1__Pseudomonas koreensis
LS483394.1505495.1507031	d__Bacteria	p__Firmicutes	c__Bacilli	o__Lactobacillales	f__Streptococcaceae	g__Streptococcus	s__Streptococcus pyogenes	t__Animal	s1__Streptococcus pyogenes
MG518368.1.1448	d__Bacteria	p__Proteobacteria	c__Gammaproteobacteria	o__Burkholderiales	f__Burkholderiaceae	g__Burkholderia-Caballeronia-Paraburkholderia	s__Burkholderia anthina	t__Animal	s1__Burkholderia anthina
EU036757.1.1284	d__Bacteria	p__Proteobacteria	c__Gammaproteobacteria	o__Enterobacterales	f__Enterobacteriaceae	g__Klebsiella	s__Enterobacteriaceae bacterium SPD07	t__Animal	s1__Enterobacteriaceae bacterium
CP013435.548542.550077	d__Bacteria	p__Proteobacteria	c__Gammaproteobacteria	o__Burkholderiales	f__Burkholderiaceae	g__Burkholderia-Caballeronia-Paraburkholderia	s__Burkholderia latens	t__Animal	s1__Burkholderia latens
LS483374.1863103.1864636	d__Bacteria	p__Firmicutes	c__Bacilli	o__Lactobacillales	f__Streptococcaceae	g__Streptococcus	s__Streptococcus pneumoniae	t__Animal	s1__Streptococcus pneumoniae
AB491963.1.1519	d__Bacteria	p__Proteobacteria	c__Gammaproteobacteria	o__Burkholderiales	f__Comamonadaceae	g__Alicycliphilus	s__uncultured Burkholderiales bacterium	t__Animal	s1__uncultured Burkholderiales
EU074837.1.1471	d__Bacteria	p__Firmicutes	c__Bacilli	o__Lactobacillales	f__Lactobacillaceae	g__Leuconostoc	s__Leuconostoc mesenteroides	t__Animal	s1__Leuconostoc mesenteroides
JN227758.1.1456	d__Bacteria	p__Proteobacteria	c__Gammaproteobacteria	o__Enterobacterales	f__Pasteurellaceae	g__Haemophilus	s__Haemophilus haemolyticus	t__Animal	s1__Haemophilus haemolyticus
LS483343.15070.16614	d__Bacteria	p__Firmicutes	c__Bacilli	o__Lactobacillales	f__Streptococcaceae	g__Streptococcus	s__Streptococcus ferus	t__Animal	s1__Streptococcus ferus
LS483349.215212.216756	d__Bacteria	p__Firmicutes	c__Bacilli	o__Lactobacillales	f__Streptococcaceae	g__Streptococcus	s__Streptococcus mutans	t__Animal	s1__Streptococcus mutans
MG797672.1.1283	d__Bacteria	p__Firmicutes	c__Clostridia	o__Peptostreptococcales-Tissierellales	f__Peptostreptococcaceae	g__Paraclostridium	s__Paraclostridium bifermentans	t__Animal	s1__Paraclostridium bifermentans
GU361819.1.1483	d__Bacteria	p__Actinobacteriota	c__Actinobacteria	o__Bifidobacteriales	f__Bifidobacteriaceae	g__Bifidobacterium	s__Bifidobacterium dentium	t__Animal	s1__Bifidobacterium dentium
LS483373.1141881.1143357	d__Bacteria	p__Proteobacteria	c__Alphaproteobacteria	o__Rhizobiales	f__Rhizobiaceae	g__Bartonella	s__Bartonella quintana	t__Animal	s1__Bartonella quintana
JN244676.1.1324	d__Bacteria	p__Firmicutes	c__Clostridia	o__Clostridiales	f__Clostridiaceae	g__Clostridium sensu stricto 1	s__Clostridium beijerinckii	t__Animal	s1__Clostridium beijerinckii
EU086530.1.1378	d__Bacteria	p__Actinobacteriota	c__Actinobacteria	o__Corynebacteriales	f__Tsukamurellaceae	g__Tsukamurella	s__Tsukamurella pulmonis	t__Animal	s1__Tsukamurella pulmonis
LS483344.1570682.1572218	d__Bacteria	p__Firmicutes	c__Bacilli	o__Lactobacillales	f__Streptococcaceae	g__Streptococcus	s__Streptococcus pyogenes	t__Animal	s1__Streptococcus pyogenes
KT148637.1.1439	d__Bacteria	p__Actinobacteriota	c__Actinobacteria	o__Streptomycetales	f__Streptomycetaceae	g__Streptomyces	s__Streptomyces pactum	t__Animal	s1__Streptomyces pactum
GU361823.1.1477	d__Bacteria	p__Actinobacteriota	c__Actinobacteria	o__Bifidobacteriales	f__Bifidobacteriaceae	g__Bifidobacterium	s__Bifidobacterium longum	t__Animal	s1__Bifidobacterium longum
LS483386.1652036.1653572	d__Bacteria	p__Firmicutes	c__Bacilli	o__Lactobacillales	f__Streptococcaceae	g__Streptococcus	s__Streptococcus pyogenes	t__Animal	s1__Streptococcus pyogenes
MG551230.1.1483	d__Bacteria	p__Firmicutes	c__Bacilli	o__Lactobacillales	f__Lactobacillaceae	g__Lacticaseibacillus	s__Lactobacillus casei	t__Animal	s1__Lactobacillus casei
KP337593.1.1451	d__Bacteria	p__Firmicutes	c__Bacilli	o__Staphylococcales	f__Staphylococcaceae	g__Staphylococcus	s__Staphylococcus xylosus	t__Animal	s1__Staphylococcus xylosus
KR905056.1.1427	d__Bacteria	p__Proteobacteria	c__Gammaproteobacteria	o__Enterobacterales	f__Aeromonadaceae	g__Aeromonas	s__Aeromonas caviae	t__Animal	s1__Aeromonas caviae
HQ699511.1.1452	d__Bacteria	p__Firmicutes	c__Bacilli	o__Staphylococcales	f__Staphylococcaceae	g__Staphylococcus	s__Staphylococcus equorum	t__Animal	s1__Staphylococcus equorum
EU111750.1.1411	d__Bacteria	p__Proteobacteria	c__Alphaproteobacteria	o__Rhizobiales	f__Rhizobiaceae	g__Bartonella	s__Bartonella rattaustraliani	t__Animal	s1__Bartonella rattaustraliani
AM933373.1.1485	d__Bacteria	p__Campylobacterota	c__Campylobacteria	o__Campylobacterales	f__Campylobacteraceae	g__Campylobacter	s__Campylobacter subantarcticus	t__Animal	s1__Campylobacter subantarcticus
AB231601.1.1274	d__Bacteria	p__Bacteroidota	c__Bacteroidia	o__Flavobacteriales	f__Blattabacteriaceae	g__Blattabacterium	s__Blattabacterium sp. (Salganea gressitti)	t__Animal	s1__Blattabacterium sp.
JN408708.1.1441	d__Bacteria	p__Actinobacteriota	c__Actinobacteria	o__Corynebacteriales	f__Nocardiaceae	g__Nocardia	s__Nocardia aobensis	t__Animal	s1__Nocardia aobensis
LS483375.1968498.1970042	d__Bacteria	p__Firmicutes	c__Bacilli	o__Lactobacillales	f__Streptococcaceae	g__Streptococcus	s__Streptococcus gordonii	t__Animal	s1__Streptococcus gordonii
EU075082.1.1475	d__Bacteria	p__Firmicutes	c__Bacilli	o__Lactobacillales	f__Streptococcaceae	g__Streptococcus	s__Streptococcus minor	t__Animal	s1__Streptococcus minor
AM933495.1.1427	d__Bacteria	p__Proteobacteria	c__Gammaproteobacteria	o__Pseudomonadales	f__Pseudomonadaceae	g__Pseudomonas	s__Pseudomonas antarctica	t__Animal	s1__Pseudomonas antarctica
LS483387.16307.17843	d__Bacteria	p__Firmicutes	c__Bacilli	o__Lactobacillales	f__Streptococcaceae	g__Streptococcus	s__Streptococcus agalactiae	t__Animal	s1__Streptococcus agalactiae
EU082161.1.1421	d__Bacteria	p__Proteobacteria	c__Gammaproteobacteria	o__Burkholderiales	f__Alcaligenaceae	g__Bordetella	s__Bordetella hinzii	t__Animal	s1__Bordetella hinzii
FN667742.290323.291818	d__Bacteria	p__Proteobacteria	c__Gammaproteobacteria	o__Enterobacterales	f__Morganellaceae	g__Xenorhabdus	s__Xenorhabdus nematophila ATCC 19061	t__Animal	s1__Xenorhabdus nematophila
AB233334.1.1338	d__Bacteria	p__Firmicutes	c__Bacilli	o__Staphylococcales	f__Staphylococcaceae	g__Staphylococcus	s__Staphylococcus schleiferi subsp. coagulans	t__Animal	s1__Staphylococcus schleiferi
AB238929.1.1492	d__Bacteria	p__Bacteroidota	c__Bacteroidia	o__Bacteroidales	f__Tannerellaceae	g__Parabacteroides	s__Parabacteroides merdae	t__Animal	s1__Parabacteroides merdae
KY646030.1.1471	d__Bacteria	p__Proteobacteria	c__Gammaproteobacteria	o__Pseudomonadales	f__Pseudomonadaceae	g__Pseudomonas	s__Pseudomonas rhodesiae	t__Animal	s1__Pseudomonas rhodesiae
KY783401.1.1467	d__Bacteria	p__Proteobacteria	c__Gammaproteobacteria	o__Pseudomonadales	f__Pseudomonadaceae	g__Pseudomonas	s__Pseudomonas simiae	t__Animal	s1__Pseudomonas simiae
AF550652.1.1555	d__Bacteria	p__Campylobacterota	c__Campylobacteria	o__Campylobacterales	f__Campylobacteraceae	g__Campylobacter	s__Campylobacter curvus	t__Animal	s1__Campylobacter curvus
EU082165.1.1418	d__Bacteria	p__Proteobacteria	c__Gammaproteobacteria	o__Burkholderiales	f__Alcaligenaceae	g__Bordetella	s__Bordetella petrii	t__Animal	s1__Bordetella petrii
KM528123.1.1418	d__Bacteria	p__Firmicutes	c__Clostridia	o__Clostridiales	f__Clostridiaceae	g__Clostridium sensu stricto 1	s__Clostridium butyricum	t__Animal	s1__Clostridium butyricum
AM887684.1.1235	d__Bacteria	p__Proteobacteria	c__Gammaproteobacteria	o__Enterobacterales	f__Alteromonadaceae	g__Alteromonas	s__Alteromonas macleodii	t__Animal	s1__Alteromonas macleodii
AB233325.1.1454	d__Bacteria	p__Firmicutes	c__Bacilli	o__Staphylococcales	f__Staphylococcaceae	g__Staphylococcus	s__Staphylococcus capitis subsp. urealyticus	t__Animal	s1__Staphylococcus capitis
CP013430.1189544.1191079	d__Bacteria	p__Proteobacteria	c__Gammaproteobacteria	o__Burkholderiales	f__Burkholderiaceae	g__Burkholderia-Caballeronia-Paraburkholderia	s__Burkholderia multivorans	t__Animal	s1__Burkholderia multivorans
HM347071.1.1381	d__Bacteria	p__Fusobacteriota	c__Fusobacteriia	o__Fusobacteriales	f__Fusobacteriaceae	g__Fusobacterium	s__Fusobacterium periodonticum	t__Animal	s1__Fusobacterium periodonticum
HM347083.1.1331	d__Bacteria	p__Fusobacteriota	c__Fusobacteriia	o__Fusobacteriales	f__Fusobacteriaceae	g__Fusobacterium	s__Fusobacterium nucleatum subsp. animalis	t__Animal	s1__Fusobacterium nucleatum
FN667802.1.1289	d__Bacteria	p__Proteobacteria	c__Gammaproteobacteria	o__Enterobacterales	f__Enterobacteriaceae	g__Citrobacter	s__Citrobacter amalonaticus	t__Animal	s1__Citrobacter amalonaticus
AM922330.1.1501	d__Bacteria	p__Campylobacterota	c__Campylobacteria	o__Campylobacterales	f__Campylobacteraceae	g__Campylobacter	s__Campylobacter lari subsp. concheus	t__Animal	s1__Campylobacter lari
MG840395.1.1379	d__Bacteria	p__Bacteroidota	c__Bacteroidia	o__Flavobacteriales	f__Blattabacteriaceae	g__Candidatus Sulcia	s__uncultured Candidatus Sulcia sp.	t__Animal	s1__uncultured Candidatus Sulcia
KY021063.1.1445	d__Bacteria	p__Firmicutes	c__Bacilli	o__Bacillales	f__Bacillaceae	g__Bacillus	s__Bacillus megaterium	t__Animal	s1__Bacillus megaterium
AM942444.1853332.1854780	d__Bacteria	p__Actinobacteriota	c__Actinobacteria	o__Corynebacteriales	f__Corynebacteriaceae	g__Corynebacterium	s__Corynebacterium urealyticum DSM 7109	t__Animal	s1__Corynebacterium urealyticum
AM933756.1.1500	d__Bacteria	p__Proteobacteria	c__Gammaproteobacteria	o__Enterobacterales	f__Enterobacteriaceae	g__Kluyvera	s__Kluyvera ascorbata	t__Animal	s1__Kluyvera ascorbata
AM942444.131153.132645	d__Bacteria	p__Actinobacteriota	c__Actinobacteria	o__Corynebacteriales	f__Corynebacteriaceae	g__Corynebacterium	s__Corynebacterium urealyticum DSM 7109	t__Animal	s1__Corynebacterium urealyticum
AM933758.1.1502	d__Bacteria	p__Proteobacteria	c__Gammaproteobacteria	o__Enterobacterales	f__Enterobacteriaceae	g__Kluyvera	s__Kluyvera ascorbata	t__Animal	s1__Kluyvera ascorbata
FN811334.1.1326	d__Bacteria	p__Actinobacteriota	c__Actinobacteria	o__Micrococcales	f__Micrococcaceae	g__Kocuria	s__Kocuria rhizophila	t__Animal	s1__Kocuria rhizophila
CP013434.912385.913920	d__Bacteria	p__Proteobacteria	c__Gammaproteobacteria	o__Burkholderiales	f__Burkholderiaceae	g__Burkholderia-Caballeronia-Paraburkholderia	s__Burkholderia vietnamiensis	t__Animal	s1__Burkholderia vietnamiensis
LS483382.22843.24379	d__Bacteria	p__Firmicutes	c__Bacilli	o__Lactobacillales	f__Streptococcaceae	g__Streptococcus	s__Streptococcus pyogenes	t__Animal	s1__Streptococcus pyogenes
LS483369.1633098.1634626	d__Bacteria	p__Proteobacteria	c__Gammaproteobacteria	o__Burkholderiales	f__Neisseriaceae	g__Neisseria	s__Neisseria cinerea	t__Animal	s1__Neisseria cinerea
JN227850.1.1461	d__Bacteria	p__Proteobacteria	c__Gammaproteobacteria	o__Enterobacterales	f__Pasteurellaceae	g__Haemophilus	s__Haemophilus influenzae	t__Animal	s1__Haemophilus influenzae
LS483379.22844.24380	d__Bacteria	p__Firmicutes	c__Bacilli	o__Lactobacillales	f__Streptococcaceae	g__Streptococcus	s__Streptococcus pyogenes	t__Animal	s1__Streptococcus pyogenes
LS483348.300833.302369	d__Bacteria	p__Firmicutes	c__Bacilli	o__Lactobacillales	f__Streptococcaceae	g__Streptococcus	s__Streptococcus lutetiensis	t__Animal	s1__Streptococcus lutetiensis
KP337928.1.1234	d__Bacteria	p__Proteobacteria	c__Gammaproteobacteria	o__Enterobacterales	f__Enterobacteriaceae	g__Citrobacter	s__Citrobacter werkmanii	t__Animal	s1__Citrobacter werkmanii
LS483389.79139.80675	d__Bacteria	p__Firmicutes	c__Bacilli	o__Lactobacillales	f__Streptococcaceae	g__Streptococcus	s__Streptococcus pyogenes	t__Animal	s1__Streptococcus pyogenes
CP013433.4600361.4601896	d__Bacteria	p__Proteobacteria	c__Gammaproteobacteria	o__Burkholderiales	f__Burkholderiaceae	g__Burkholderia-Caballeronia-Paraburkholderia	s__Burkholderia vietnamiensis	t__Animal	s1__Burkholderia vietnamiensis
LS483343.439991.441535	d__Bacteria	p__Firmicutes	c__Bacilli	o__Lactobacillales	f__Streptococcaceae	g__Streptococcus	s__Streptococcus ferus	t__Animal	s1__Streptococcus ferus
GU326245.1.1426	d__Bacteria	p__Firmicutes	c__Bacilli	o__Lactobacillales	f__Streptococcaceae	g__Streptococcus	s__Streptococcus pneumoniae	t__Animal	s1__Streptococcus pneumoniae
KC790271.1.1437	d__Bacteria	p__Proteobacteria	c__Gammaproteobacteria	o__Enterobacterales	f__Enterobacteriaceae	g__Lelliottia	s__Lelliottia amnigena	t__Animal	s1__Lelliottia amnigena
HM355956.1.1420	d__Bacteria	p__Proteobacteria	c__Gammaproteobacteria	o__Enterobacterales	f__Vibrionaceae	g__Vibrio	s__Vibrio harveyi	t__Animal	s1__Vibrio harveyi
AY549547.1.1445	d__Bacteria	p__Bacteroidota	c__Bacteroidia	o__Cytophagales	f__Amoebophilaceae	g__Candidatus Amoebophilus	s__endosymbiont of Acanthamoeba sp. AC304	t__Animal	s1__endosymbiont of
KM495866.1.1497	d__Bacteria	p__Firmicutes	c__Bacilli	o__Lactobacillales	f__Lactobacillaceae	g__Lactiplantibacillus	s__Lactobacillus plantarum	t__Animal	s1__Lactobacillus plantarum
CP013453.274423.275958	d__Bacteria	p__Proteobacteria	c__Gammaproteobacteria	o__Burkholderiales	f__Burkholderiaceae	g__Burkholderia-Caballeronia-Paraburkholderia	s__Burkholderia vietnamiensis	t__Animal	s1__Burkholderia vietnamiensis
KC814652.1.1250	d__Bacteria	p__Firmicutes	c__Bacilli	o__Staphylococcales	f__Staphylococcaceae	g__Staphylococcus	s__Staphylococcus capitis	t__Animal	s1__Staphylococcus capitis
KF958032.1.1444	d__Bacteria	p__Proteobacteria	c__Gammaproteobacteria	o__Burkholderiales	f__Alcaligenaceae	g__Alcaligenes	s__Alcaligenes faecalis	t__Animal	s1__Alcaligenes faecalis
CP013453.490442.491977	d__Bacteria	p__Proteobacteria	c__Gammaproteobacteria	o__Burkholderiales	f__Burkholderiaceae	g__Burkholderia-Caballeronia-Paraburkholderia	s__Burkholderia vietnamiensis	t__Animal	s1__Burkholderia vietnamiensis
CP013439.301800.303335	d__Bacteria	p__Proteobacteria	c__Gammaproteobacteria	o__Burkholderiales	f__Burkholderiaceae	g__Burkholderia-Caballeronia-Paraburkholderia	s__Burkholderia vietnamiensis	t__Animal	s1__Burkholderia vietnamiensis
LS483390.1697006.1698539	d__Bacteria	p__Firmicutes	c__Bacilli	o__Lactobacillales	f__Streptococcaceae	g__Streptococcus	s__Streptococcus pneumoniae	t__Animal	s1__Streptococcus pneumoniae
FN668375.4211138.4212640	d__Bacteria	p__Firmicutes	c__Clostridia	o__Peptostreptococcales-Tissierellales	f__Peptostreptococcaceae	g__Clostridioides	s__Clostridioides difficile M68	t__Animal	s1__Clostridioides difficile
LS483373.1023197.1024673	d__Bacteria	p__Proteobacteria	c__Alphaproteobacteria	o__Rhizobiales	f__Rhizobiaceae	g__Bartonella	s__Bartonella quintana	t__Animal	s1__Bartonella quintana
AM942759.3876856.3878397	d__Bacteria	p__Proteobacteria	c__Gammaproteobacteria	o__Enterobacterales	f__Morganellaceae	g__Proteus	s__Proteus mirabilis	t__Animal	s1__Proteus mirabilis
JN411287.1.1343	d__Bacteria	p__Firmicutes	c__Bacilli	o__Bacillales	f__Bacillaceae	g__Bacillus	s__Bacillus megaterium	t__Animal	s1__Bacillus megaterium
LC193723.1.1535	d__Bacteria	p__Firmicutes	c__Bacilli	o__Lactobacillales	f__Lactobacillaceae	g__Pediococcus	s__Pediococcus pentosaceus	t__Animal	s1__Pediococcus pentosaceus
CP013430.587319.588854	d__Bacteria	p__Proteobacteria	c__Gammaproteobacteria	o__Burkholderiales	f__Burkholderiaceae	g__Burkholderia-Caballeronia-Paraburkholderia	s__Burkholderia multivorans	t__Animal	s1__Burkholderia multivorans
LS483378.1811135.1812679	d__Bacteria	p__Firmicutes	c__Bacilli	o__Lactobacillales	f__Streptococcaceae	g__Streptococcus	s__Streptococcus sobrinus	t__Animal	s1__Streptococcus sobrinus
LS483392.441481.443008	d__Bacteria	p__Proteobacteria	c__Gammaproteobacteria	o__Enterobacterales	f__Pasteurellaceae	g__Haemophilus	s__Haemophilus influenzae	t__Animal	s1__Haemophilus influenzae
KY021743.1.1437	d__Bacteria	p__Proteobacteria	c__Gammaproteobacteria	o__Pseudomonadales	f__Pseudomonadaceae	g__Pseudomonas	s__Pseudomonas mendocina	t__Animal	s1__Pseudomonas mendocina
KY630670.1.1437	d__Bacteria	p__Firmicutes	c__Bacilli	o__Staphylococcales	f__Staphylococcaceae	g__Staphylococcus	s__Staphylococcus lugdunensis	t__Animal	s1__Staphylococcus lugdunensis
[truncated: 71,281 more rows]

## Sheet: Table S5
Table S5. The number of sequences contained in each species
[truncated: 2,501 more rows]
